# Supplementary material for: MicroRNA and Messenger RNA Expression Profiles in Canine Mammary Gland Tumor
Source: Int J Mol Sci. 2023 Jan 30;24(3):2618. doi: 10.3390/ijms24032618 (PMC9917093; doi:10.3390/ijms24032618)
Supplement: Supplementary file 1 [file ijms-24-02618-s001.zip]

Archive with 2 entries (2 files):
- [Data S1] DEGs_Raw data analysus results (miRNA).xlsx
- [Data S2] DEGs_Raw data analysus results (target mRNA).xlsx
