# Supplementary material for: MicroRNA and Messenger RNA Expression Profiles in Canine Mammary Gland Tumor
Source: Int J Mol Sci. 2023 Jan 30;24(3):2618. doi: 10.3390/ijms24032618 (PMC9917093; doi:10.3390/ijms24032618)
Supplement: Supplementary file 1 [file ijms-24-02618-s001.zip › [Data S1] DEGs_Raw data analysus results (miRNA).xlsx]

## Sheet: (A) BCMT-T_vs_BCMT-N
ProbeID	Transcript ID(Array Design)	EntrezID	mirBase	Case_11_1/Control_11_1.fc	Case_11_1/Control_11_1.volume	Case_11_1/Control_11_1.raw.pval	Case_11_1/Control_11_1.bh.pval	Case_11_1/Control_11_1.stat_results	Case_11_1/Control_11_1.detected	Case_12_1/Control_12_1.fc	Case_12_1/Control_12_1.volume	Case_12_1/Control_12_1.raw.pval	Case_12_1/Control_12_1.bh.pval	Case_12_1/Control_12_1.stat_results	Case_12_1/Control_12_1.detected	Case_12_1/Case_11_1.fc	Case_12_1/Case_11_1.volume	Case_12_1/Case_11_1.raw.pval	Case_12_1/Case_11_1.bh.pval	Case_12_1/Case_11_1.stat_results	Case_12_1/Case_11_1.detected	Case_21_1/Control_21_1.fc	Case_21_1/Control_21_1.volume	Case_21_1/Control_21_1.raw.pval	Case_21_1/Control_21_1.bh.pval	Case_21_1/Control_21_1.stat_results	Case_21_1/Control_21_1.detected	Case_22_1/Control_22_1.fc	Case_22_1/Control_22_1.volume	Case_22_1/Control_22_1.detected	Case_22_1/Case_21_1.fc	Case_22_1/Case_21_1.volume	Case_22_1/Case_21_1.detected	Case_32_1/Control_32_1.fc	Case_32_1/Control_32_1.volume	Case_32_1/Control_32_1.raw.pval	Case_32_1/Control_32_1.bh.pval	Case_32_1/Control_32_1.stat_results	Case_32_1/Control_32_1.detected	Case_11_1/Control_11_1.fc.sd	Case_12_1/Control_12_1.fc.sd	Case_12_1/Case_11_1.fc.sd	Case_21_1/Control_21_1.fc.sd	Case_32_1/Control_32_1.fc.sd	Control_11_1.mean	Case_11_1.mean	Control_12_1.mean	Case_12_1.mean	Control_21_1.mean
20508907	cfa-miR-150	100886113	cfa-miR-150	8.25741	4.02815	0.0211753	0.436987	2.53701	TRUE	8.54729	4.85993	0.0982382	0.30412	1.86097	TRUE	1.76409	6.22525	0.580731	0.903775	0.565551	TRUE	4.79896	11.1482	0.138438	0.994746	1.77879	TRUE	-1.02476	9.95494	TRUE	-5.27625	11.0723	TRUE	4.85421	5.83924	0.633821	0.819742	0.64196	TRUE	3.79811	4.06917	4.43507	2.37585	5.08284	2.78355	5.82924	3.5527	6.64817	10.0741
20508912	cfa-miR-99b	100886182	cfa-miR-99b	11.2776	4.98312	0.0152874	0.436987	2.72719	TRUE	18.0829	5.48563	0.066423	0.245629	2.27782	TRUE	1.90467	7.47875	0.480665	0.867701	0.722794	TRUE	1.80918	9.24818	0.335304	0.994746	1.08884	TRUE	-1.17004	9.16637	TRUE	-1.54965	9.36443	TRUE	12.5435	5.64485	0.424163	0.742262	1.26877	TRUE	3.98108	4.16608	3.9923	1.53552	4.07459	3.53302	7.02841	3.78139	7.95795	8.8304
20508914	cfa-miR-125a	100885879	cfa-miR-125a	15.8086	5.35536	0.012201	0.436987	2.85936	TRUE	11.3071	6.54267	0.134213	0.355816	1.74488	TRUE	1.76201	8.10323	0.566676	0.89621	0.586249	TRUE	-1.13413	9.43933	0.836243	0.994746	-0.217748	TRUE	-1.0176	9.66462	TRUE	1.23376	9.4993	TRUE	14.8617	6.34187	0.461593	0.742262	1.1237	TRUE	4.29352	4.57655	4.29647	1.58602	4.91738	3.72228	7.70492	5.02298	8.52214	9.53056
20508966	cfa-miR-185	100885910	cfa-miR-185	5.69377	8.00278	0.0375171	0.436987	2.51636	TRUE	7.22742	7.74011	0.164794	0.377515	1.75246	TRUE	-1.04101	9.3262	0.907982	0.98915	-0.118595	TRUE	1.25199	9.76395	0.463847	0.994746	0.822711	TRUE	-1.04148	9.73558	TRUE	-1.16563	9.81623	TRUE	2.29628	8.83186	0.360323	0.742262	1.53842	TRUE	2.84879	3.37656	1.43942	0.781238	1.11791	6.84585	9.35523	6.44377	9.29725	9.60318
20508973	cfa-miR-146b	100886126	cfa-miR-146b	13.1763	4.03137	0.00609542	0.436987	3.1115	TRUE	6.88534	3.72646	0.12872	0.351091	1.66233	TRUE	-1.90532	5.8161	0.565716	0.89621	-0.589095	TRUE	2.05692	3.4616	0.544553	0.994746	0.674924	TRUE	-1.07404	2.16752	TRUE	-3.74277	2.91724	TRUE	6.28127	2.30066	0.047644	0.307869	2.76531	FALSE	3.82249	4.24359	4.80798	2.77563	2.12549	2.5798	6.29968	2.58612	5.36965	2.98023
20508976	cfa-miR-125b	100885930;100886050	cfa-miR-125b	3.4904	10.699	0.0457639	0.436987	2.34825	TRUE	2.30436	11.3066	0.0797347	0.266699	1.95011	TRUE	1.21939	11.7809	0.622584	0.909175	0.508509	TRUE	-1.05823	12.0058	0.913909	0.994746	-0.115451	TRUE	-1.11748	11.6587	TRUE	-1.30697	11.7704	TRUE	2.94716	11.1942	0.361584	0.742262	1.52696	TRUE	2.21683	1.6113	1.65211	1.28993	1.46727	9.83527	11.6387	10.7205	11.9248	12.0467
20508977	cfa-miR-155	100885916	cfa-miR-155	13.7851	4.5032	0.0145864	0.436987	2.74982	TRUE	8.46777	5.40729	0.212348	0.42912	1.37255	TRUE	1.30707	6.96772	0.82099	0.975939	0.231153	TRUE	3.07981	9.41681	0.447321	0.994746	0.858465	TRUE	-3.70509	7.24607	TRUE	-14.9336	8.08088	TRUE	1.92283	5.20566	0.840612	0.963226	0.251541	TRUE	4.27642	5.31146	5.0476	3.7524	5.45814	2.9922	6.77723	4.08159	7.16357	8.64029
20508981	cfa-miR-28	100885919	cfa-miR-28	6.10797	3.2593	0.024927	0.436987	2.46448	TRUE	9.25913	3.52954	0.0224756	0.243862	2.6979	TRUE	1.58736	5.13884	0.592024	0.909127	0.548277	TRUE	-3.92182	6.70059	0.490891	0.994746	-0.81701	TRUE	-1.02514	7.99051	TRUE	4.54938	6.79243	TRUE	6.35252	7.12696	0.459363	0.742262	1.13547	TRUE	3.33124	3.07558	3.73446	4.22255	3.3247	2.20563	4.81632	2.27208	5.48295	7.75847
20508990	cfa-miR-146a	100885925	cfa-miR-146a	9.45519	5.50826	0.0272777	0.436987	2.49997	TRUE	51.4423	4.96676	0.00711684	0.243862	3.65411	TRUE	2.30185	7.94091	0.35078	0.791294	0.967692	TRUE	2.08829	9.90171	0.291049	0.994746	1.18128	TRUE	-1.11457	8.8892	TRUE	-3.10761	9.5944	TRUE	3.5052	6.17459	0.57295	0.781592	0.786807	TRUE	3.92042	3.73335	3.77924	1.69542	3.28264	4.12114	7.36225	2.88016	8.56504	9.38479
20508996	cfa-miR-34a	100886052	cfa-miR-34a	10.9811	3.77122	0.00420126	0.407522	3.27601	TRUE	26.1186	3.02224	0.00111469	0.162188	4.84846	FALSE	1.23721	6.02852	0.806108	0.975939	0.249552	TRUE	3.18099	6.47199	0.281029	0.994746	1.3025	TRUE	2.17039	6.53062	TRUE	-1.18662	7.23586	TRUE	8.33828	7.01922	0.35824	0.742262	1.56123	TRUE	3.40115	2.67719	3.84369	2.55814	2.79748	2.41999	5.87694	1.47702	6.18402	5.69086
20509003	cfa-miR-25	100885934	cfa-miR-25	8.05375	4.39628	0.0293046	0.436987	2.39181	TRUE	29.1621	4.77138	0.0576262	0.243862	2.43058	TRUE	3.11101	6.92197	0.232749	0.752556	1.24264	TRUE	1.20706	9.61958	0.757137	0.994746	0.329531	TRUE	1.01474	9.82712	TRUE	1.05804	9.7969	TRUE	16.7348	6.26023	0.438183	0.742262	1.21221	TRUE	3.93431	4.49058	4.08678	1.60506	4.75297	3.14186	6.15152	2.92288	7.7889	9.48479
20509041	cfa-miR-193a	100886142	cfa-miR-193a	10.1905	6.38102	0.0172606	0.436987	2.68996	TRUE	4.25288	7.89831	0.129095	0.351091	1.88433	TRUE	1.66971	8.63355	0.41082	0.837031	0.843447	TRUE	1.01782	8.23131	0.965692	0.994746	0.0455389	TRUE	1.12819	8.80526	TRUE	1.56768	8.56224	TRUE	1.8329	9.90122	0.5666	0.781592	0.806178	TRUE	3.83141	2.38973	2.90337	1.08907	1.54108	4.92251	8.27167	6.92282	9.01126	8.21858
20509047	cfa-miR-21	100886143	cfa-miR-21	9.36608	7.62651	0.0222306	0.436987	2.84204	TRUE	5.73483	7.80158	0.10471	0.317403	1.96079	TRUE	-1.18638	9.28499	0.736042	0.954373	-0.347329	TRUE	2.56526	8.0039	0.149506	0.994746	1.73447	TRUE	-1.5407	7.63612	TRUE	-2.60549	7.99167	TRUE	1.68777	7.88143	0.222332	0.688284	1.72264	TRUE	3.25616	2.88715	2.07779	1.51922	0.756401	6.18164	9.40909	6.64278	9.16253	7.35314
20509049	cfa-miR-652	100885964	cfa-miR-652	5.50221	3.31466	0.0448483	0.436987	2.19089	TRUE	6.88976	3.5792	0.15839	0.371707	1.57995	TRUE	1.38237	4.99363	0.72766	0.954373	0.356231	TRUE	1.16011	8.819	0.818153	0.994746	0.24444	TRUE	1.20608	9.02828	TRUE	1.17908	9.04484	TRUE	6.64755	6.71909	0.522088	0.764758	0.931601	TRUE	3.4689	4.16596	3.9629	1.70875	4.15411	2.30551	4.76552	2.44821	5.23267	8.71252
20509064	cfa-miR-532	100885973	cfa-miR-532	5.62227	3.79932	0.0434027	0.436987	2.19798	TRUE	18.9321	3.48544	0.00492624	0.243862	3.64932	TRUE	1.94232	5.70268	0.467247	0.85515	0.748079	TRUE	1.08891	8.04334	0.920282	0.994746	0.106786	TRUE	1.02572	8.11484	TRUE	1.01971	8.11909	TRUE	9.09581	5.47052	0.400773	0.742262	1.36332	TRUE	3.52669	3.13089	3.9083	2.10085	3.31994	2.75271	5.24386	1.95888	6.20164	7.98214
20509065	cfa-miR-500	100885974	cfa-miR-500	2.10236	10.7537	0.0356059	0.436987	2.35095	TRUE	1.80554	10.2836	0.494017	0.667035	0.750027	TRUE	-1.49939	11.007	0.270922	0.754375	-1.15697	TRUE	-1.45784	10.3343	0.475107	0.994746	-0.771806	TRUE	1.43095	9.72577	TRUE	-1.05576	10.0268	TRUE	-2.41403	9.62175	0.38273	0.742262	-1.35405	TRUE	1.38174	2.43752	1.51219	1.33696	1.39384	10.2311	11.3031	9.86626	10.7187	10.6098
20509067	cfa-miR-502	100886147	cfa-miR-502	2.05542	10.8494	0.0416849	0.436987	2.253	TRUE	2.16337	10.2196	0.482011	0.660373	0.781519	TRUE	-1.50539	11.0825	0.273311	0.754375	-1.1487	TRUE	-1.41402	10.4471	0.520523	0.994746	-0.691178	TRUE	1.45069	9.82396	TRUE	-1.0749	10.148	TRUE	-2.35085	9.70838	0.440507	0.742262	-1.14669	TRUE	1.40639	2.98286	1.54487	1.36259	1.58197	10.3421	11.3815	9.6781	10.7914	10.7
20511247	cfa-miR-222	100886095	cfa-miR-222	6.23211	6.22733	0.0490376	0.436987	2.16257	TRUE	16.8019	6.00866	0.0279613	0.243862	2.67019	TRUE	1.61749	8.02491	0.593588	0.909127	0.547154	TRUE	3.23576	9.99763	0.144873	0.994746	1.75474	TRUE	1.08971	9.59071	TRUE	-2.3418	10.2483	TRUE	1.12779	9.47838	0.900335	0.963226	0.149409	TRUE	3.72665	3.70919	3.8509	1.7942	1.81175	5.0458	7.68552	4.30873	8.37928	9.18639
[truncated: 128 more columns]

## Sheet: (B) MCMT-T_vs_MCMT-N
ProbeID	Transcript ID(Array Design)	EntrezID	mirBase	Case_11_1/Control_11_1.fc	Case_11_1/Control_11_1.volume	Case_11_1/Control_11_1.raw.pval	Case_11_1/Control_11_1.bh.pval	Case_11_1/Control_11_1.stat_results	Case_11_1/Control_11_1.detected	Case_12_1/Control_12_1.fc	Case_12_1/Control_12_1.volume	Case_12_1/Control_12_1.raw.pval	Case_12_1/Control_12_1.bh.pval	Case_12_1/Control_12_1.stat_results	Case_12_1/Control_12_1.detected	Case_12_1/Case_11_1.fc	Case_12_1/Case_11_1.volume	Case_12_1/Case_11_1.raw.pval	Case_12_1/Case_11_1.bh.pval	Case_12_1/Case_11_1.stat_results	Case_12_1/Case_11_1.detected	Case_21_1/Control_21_1.fc	Case_21_1/Control_21_1.volume	Case_21_1/Control_21_1.raw.pval	Case_21_1/Control_21_1.bh.pval	Case_21_1/Control_21_1.stat_results	Case_21_1/Control_21_1.detected	Case_22_1/Control_22_1.fc	Case_22_1/Control_22_1.volume	Case_22_1/Control_22_1.detected	Case_22_1/Case_21_1.fc	Case_22_1/Case_21_1.volume	Case_22_1/Case_21_1.detected	Case_32_1/Control_32_1.fc	Case_32_1/Control_32_1.volume	Case_32_1/Control_32_1.raw.pval	Case_32_1/Control_32_1.bh.pval	Case_32_1/Control_32_1.stat_results	Case_32_1/Control_32_1.detected	Case_11_1/Control_11_1.fc.sd	Case_12_1/Control_12_1.fc.sd	Case_12_1/Case_11_1.fc.sd	Case_21_1/Control_21_1.fc.sd	Case_32_1/Control_32_1.fc.sd	Control_11_1.mean	Case_11_1.mean	Control_12_1.mean	Case_12_1.mean	Control_21_1.mean
20502364	cfa-miR-429	100886110	cfa-miR-429	2.0957	2.84458	0.261166	0.648886	1.16737	TRUE	12.1553	2.62966	0.00255279	0.203891	4.37037	TRUE	2.95164	4.13564	0.136525	0.734066	1.58121	TRUE	1.21533	1.11527	0.127802	0.994746	2.35284	FALSE	1.06496	1.15213	FALSE	-1.04707	1.23116	FALSE	1.10305	1.27375	0.513625	0.7596	0.704313	FALSE	2.83166	2.30023	3.0218	0.209271	0.431522	2.3605	3.42794	1.38594	4.98946	0.983437
20508917	cfa-miR-23b	100885881	cfa-miR-23b	3.61376	5.87177	0.153034	0.582694	1.4955	TRUE	30.2253	5.64882	0.0234398	0.243862	3.49905	TRUE	3.35987	7.69591	0.109497	0.734066	1.68752	TRUE	-2.99052	7.43668	0.523126	0.994746	-0.742082	TRUE	-1.14937	8.3328	TRUE	2.91731	7.42058	TRUE	9.79775	5.65454	0.438497	0.742262	1.20421	TRUE	3.91764	3.02252	3.41276	3.74755	3.89212	5.0177	6.8712	3.70193	8.61961	8.26874
20508918	cfa-miR-27b	100886115	cfa-miR-27b	3.53284	9.12938	0.057548	0.44519	2.20925	TRUE	3.60005	9.40379	0.0494266	0.243862	2.34893	TRUE	1.22095	10.2281	0.619002	0.909175	0.513566	TRUE	-1.96299	9.34913	0.203913	0.994746	-1.46324	TRUE	-1.09349	9.76154	TRUE	1.76789	9.27716	TRUE	5.46429	8.7361	0.321507	0.742262	1.78165	TRUE	2.37451	1.87877	1.64927	1.25257	1.96068	8.26425	10.0851	8.52507	10.3731	9.8483
20508935	cfa-miR-383	100886118	cfa-miR-383	2.26971	2.45581	0.285068	0.656915	1.10708	FALSE	3.05084	1.9115	0.0474685	0.243862	2.34679	TRUE	-1.17993	2.99551	0.806304	0.975939	-0.248966	TRUE	-2.92198	4.13238	0.457544	0.994746	-0.811214	TRUE	1.35949	4.3606	TRUE	2.23007	3.96725	TRUE	1.14833	1.12161	0.462848	0.742262	0.798864	FALSE	3.32228	1.90977	3.04367	3.54007	0.541845	1.93473	3.11723	1.26933	2.87854	4.97762
20508953	cfa-miR-15a	100886122	cfa-miR-15a	1.80685	2.29356	0.274271	0.648886	1.12906	TRUE	5.9925	2.68247	0.0279094	0.243862	2.72071	TRUE	2.84639	3.43226	0.187964	0.734066	1.39849	TRUE	1.25881	5.71248	0.878156	0.994746	0.162589	TRUE	-1.15732	5.84108	TRUE	-1.10518	5.80834	TRUE	8.88741	4.10302	0.140427	0.54076	2.80759	TRUE	2.39719	2.66243	3.23901	3.76968	1.81511	1.90618	2.75966	1.68563	4.26879	5.54887
20508965	cfa-miR-130b	100886173	cfa-miR-130b	4.36731	2.79141	0.0293322	0.436987	2.40877	FALSE	7.63859	3.20567	0.00935287	0.243862	3.22247	TRUE	1.92044	4.49661	0.348217	0.791294	0.972069	TRUE	-2.03901	6.73926	0.627927	0.994746	-0.563449	TRUE	1.01887	7.41027	TRUE	2.264	6.80887	TRUE	5.07252	2.99054	0.0285311	0.251592	3.27324	TRUE	2.73132	2.41713	2.95424	3.17009	1.40941	1.92372	4.05046	2.05859	4.9919	7.27276
20508981	cfa-miR-28	100885919	cfa-miR-28	6.10797	3.2593	0.024927	0.436987	2.46448	TRUE	9.25913	3.52954	0.0224756	0.243862	2.6979	TRUE	1.58736	5.13884	0.592024	0.909127	0.548277	TRUE	-3.92182	6.70059	0.490891	0.994746	-0.81701	TRUE	-1.02514	7.99051	TRUE	4.54938	6.79243	TRUE	6.35252	7.12696	0.459363	0.742262	1.13547	TRUE	3.33124	3.07558	3.73446	4.22255	3.3247	2.20563	4.81632	2.27208	5.48295	7.75847
20508990	cfa-miR-146a	100885925	cfa-miR-146a	9.45519	5.50826	0.0272777	0.436987	2.49997	TRUE	51.4423	4.96676	0.00711684	0.243862	3.65411	TRUE	2.30185	7.94091	0.35078	0.791294	0.967692	TRUE	2.08829	9.90171	0.291049	0.994746	1.18128	TRUE	-1.11457	8.8892	TRUE	-3.10761	9.5944	TRUE	3.5052	6.17459	0.57295	0.781592	0.786807	TRUE	3.92042	3.73335	3.77924	1.69542	3.28264	4.12114	7.36225	2.88016	8.56504	9.38479
20509004	cfa-miR-197	100885935	cfa-miR-197	1.69107	2.60475	0.46398	0.7501	0.749282	FALSE	10.2843	2.62482	0.0162425	0.243862	3.05117	TRUE	3.45119	3.80108	0.186916	0.734066	1.39396	TRUE	1.224	6.61075	0.898961	0.994746	0.133564	TRUE	1.2838	8.1266	TRUE	2.92949	7.49348	TRUE	9.48851	5.57708	0.44972	0.742262	1.17086	TRUE	3.191	3.07171	3.8917	4.15053	3.92358	2.2532	3.01114	1.43587	4.79824	6.46656
20509043	cfa-miR-10a	100885960	cfa-miR-10a	1.30925	2.20047	0.598263	0.813174	0.537931	TRUE	4.67189	2.5156	0.00694768	0.243862	3.66839	TRUE	2.74919	3.0468	0.0726509	0.734066	1.93344	TRUE	-1.89891	5.8942	0.602928	0.994746	-0.573016	TRUE	-1.16644	6.76244	TRUE	2.30147	6.02107	TRUE	8.92997	3.47494	0.179707	0.630056	2.9026	TRUE	2.24624	1.69713	2.32881	3.20678	1.62857	2.01467	2.40341	1.63841	3.86242	6.37491
20509052	cfa-miR-503	100886091	cfa-miR-503	1.53185	3.66578	0.603352	0.813174	0.53306	TRUE	8.07136	4.4108	0.0354186	0.243862	2.86124	TRUE	4.53482	4.95832	0.0144933	0.734066	2.70572	TRUE	-1.60398	4.29449	0.629092	0.994746	-0.520891	TRUE	1.07713	5.53249	TRUE	3.072	4.70765	TRUE	7.32374	2.59126	0.0039023	0.189261	5.96388	TRUE	3.49115	2.34605	2.59391	2.40449	1.07616	3.37103	3.9863	3.15454	6.16735	4.64883
20509056	cfa-miR-363	100886145	cfa-miR-363	1.19364	2.21118	0.802579	0.919415	0.255601	TRUE	6.11319	2.7684	0.0345234	0.243862	2.4467	TRUE	4.0682	3.1984	0.0779543	0.734066	1.9353	TRUE	1.1866	5.48418	0.931736	0.994746	0.0920797	TRUE	1.43173	6.41895	TRUE	2.10535	6.12251	TRUE	2.02381	1.59584	0.106684	0.461974	2.04788	FALSE	3.00881	2.8049	3.13389	4.84802	1.10221	2.08718	2.34254	1.75501	4.36694	5.36215
20509063	cfa-miR-221	100885972	cfa-miR-221	8.49001	5.35482	0.0657841	0.44519	2.00664	TRUE	12.557	6.43152	0.0264384	0.243862	2.63483	TRUE	2.63018	7.78192	0.32074	0.777795	1.02635	TRUE	2.71426	9.78477	0.30019	0.994746	1.19205	TRUE	-1.03131	9.58774	TRUE	-1.95341	10.0369	TRUE	1.66279	9.54864	0.598415	0.798071	0.685451	TRUE	4.68003	3.47629	4.21511	2.21008	1.62726	4.02978	7.11554	4.86028	8.5107	9.09097
20509064	cfa-miR-532	100885973	cfa-miR-532	5.62227	3.79932	0.0434027	0.436987	2.19798	TRUE	18.9321	3.48544	0.00492624	0.243862	3.64932	TRUE	1.94232	5.70268	0.467247	0.85515	0.748079	TRUE	1.08891	8.04334	0.920282	0.994746	0.106786	TRUE	1.02572	8.11484	TRUE	1.01971	8.11909	TRUE	9.09581	5.47052	0.400773	0.742262	1.36332	TRUE	3.52669	3.13089	3.9083	2.10085	3.31994	2.75271	5.24386	1.95888	6.20164	7.98214
20509066	cfa-miR-660	100886061	cfa-miR-660	4.07279	2.76168	0.0305908	0.436987	2.34848	FALSE	8.71747	2.79863	0.0170027	0.243862	3.03214	TRUE	1.75606	4.34183	0.508965	0.871451	0.679673	TRUE	-1.44389	5.55068	0.838833	0.994746	-0.218697	TRUE	-1.08324	6.48808	TRUE	2.20173	5.83363	TRUE	12.2868	2.9013	0.000152623	0.0222067	11.7513	TRUE	2.76271	2.87769	3.62031	4.39464	0.674961	1.9286	3.95462	1.64305	4.76696	5.82198
20511228	cfa-miR-18a	100886062	cfa-miR-18a	1.7595	2.49809	0.286004	0.656915	1.10373	FALSE	4.92061	2.26485	0.0245882	0.243862	2.7757	TRUE	1.68243	3.29266	0.440526	0.843376	0.797486	TRUE	-1.23472	6.48837	0.665829	0.994746	-0.461626	TRUE	1.24669	8.05229	TRUE	3.66763	7.21484	TRUE	3.64198	2.32712	0.0412032	0.27884	2.93636	TRUE	2.30743	2.30783	2.83662	1.27853	1.41434	2.12354	2.9387	1.39041	3.68925	6.64224
20511247	cfa-miR-222	100886095	cfa-miR-222	6.23211	6.22733	0.0490376	0.436987	2.16257	TRUE	16.8019	6.00866	0.0279613	0.243862	2.67019	TRUE	1.61749	8.02491	0.593588	0.909127	0.547154	TRUE	3.23576	9.99763	0.144873	0.994746	1.75474	TRUE	1.08971	9.59071	TRUE	-2.3418	10.2483	TRUE	1.12779	9.47838	0.900335	0.963226	0.149409	TRUE	3.72665	3.70919	3.8509	1.7942	1.81175	5.0458	7.68552	4.30873	8.37928	9.18639
20511281	cfa-miR-362	100886098	cfa-miR-362	6.01644	3.21227	0.0279363	0.436987	2.40775	FALSE	10.8032	3.49046	0.0286452	0.243862	2.55523	TRUE	1.80092	5.16469	0.543376	0.880987	0.624463	TRUE	-2.07295	6.93352	0.677775	0.994746	-0.464287	TRUE	1.21296	7.99577	TRUE	3.26858	7.23163	TRUE	9.20832	5.26554	0.446168	0.742262	1.17973	TRUE	3.38214	3.52436	4.11921	4.01408	3.8535	2.16882	4.75773	2.17308	5.60647	7.47928
20511295	cfa-miR-452	100886016	cfa-miR-452	10.9508	2.80935	0.000983119	0.286088	3.98342	FALSE	6.54224	2.36322	0.0394968	0.243862	2.51772	TRUE	-1.92515	4.52685	0.482086	0.867701	-0.722998	TRUE	-1.82996	1.9197	0.190413	0.994746	-1.54382	TRUE	-2.34533	3.06982	TRUE	1.9769	1.96368	TRUE	-1.08536	1.20349	0.23223	0.703948	-1.36497	FALSE	2.87107	3.03889	3.98725	1.09688	0.185985	1.57097	5.02393	1.36918	4.07896	2.40448
20511299	cfa-miR-432	100886099	cfa-miR-432	1.3451	2.73853	0.74509	0.895955	0.33172	FALSE	8.00773	2.57751	0.0161767	0.243862	3.13547	TRUE	2.87293	3.6433	0.229802	0.752556	1.25255	TRUE	2.09049	2.21642	0.429502	0.994746	0.923189	FALSE	-1.28456	1.54966	FALSE	-2.69775	1.96932	FALSE	1.07248	1.09308	0.683037	0.860449	0.457526	FALSE	3.94609	2.70254	3.75392	2.04761	0.396979	2.53301	2.96073	1.48186	4.48325	1.74743
[truncated: 128 more columns]

## Sheet: (C) MCMT-T_vs_BCMT-T
ProbeID	Transcript ID(Array Design)	EntrezID	mirBase	Case_11_1/Control_11_1.fc	Case_11_1/Control_11_1.volume	Case_11_1/Control_11_1.raw.pval	Case_11_1/Control_11_1.bh.pval	Case_11_1/Control_11_1.stat_results	Case_11_1/Control_11_1.detected	Case_12_1/Control_12_1.fc	Case_12_1/Control_12_1.volume	Case_12_1/Control_12_1.raw.pval	Case_12_1/Control_12_1.bh.pval	Case_12_1/Control_12_1.stat_results	Case_12_1/Control_12_1.detected	Case_12_1/Case_11_1.fc	Case_12_1/Case_11_1.volume	Case_12_1/Case_11_1.raw.pval	Case_12_1/Case_11_1.bh.pval	Case_12_1/Case_11_1.stat_results	Case_12_1/Case_11_1.detected	Case_21_1/Control_21_1.fc	Case_21_1/Control_21_1.volume	Case_21_1/Control_21_1.raw.pval	Case_21_1/Control_21_1.bh.pval	Case_21_1/Control_21_1.stat_results	Case_21_1/Control_21_1.detected	Case_22_1/Control_22_1.fc	Case_22_1/Control_22_1.volume	Case_22_1/Control_22_1.detected	Case_22_1/Case_21_1.fc	Case_22_1/Case_21_1.volume	Case_22_1/Case_21_1.detected	Case_32_1/Control_32_1.fc	Case_32_1/Control_32_1.volume	Case_32_1/Control_32_1.raw.pval	Case_32_1/Control_32_1.bh.pval	Case_32_1/Control_32_1.stat_results	Case_32_1/Control_32_1.detected	Case_11_1/Control_11_1.fc.sd	Case_12_1/Control_12_1.fc.sd	Case_12_1/Case_11_1.fc.sd	Case_21_1/Control_21_1.fc.sd	Case_32_1/Control_32_1.fc.sd	Control_11_1.mean	Case_11_1.mean	Control_12_1.mean	Case_12_1.mean	Control_21_1.mean
20509052	cfa-miR-503	100886091	cfa-miR-503	1.53185	3.66578	0.603352	0.813174	0.53306	TRUE	8.07136	4.4108	0.0354186	0.243862	2.86124	TRUE	4.53482	4.95832	0.0144933	0.734066	2.70572	TRUE	-1.60398	4.29449	0.629092	0.994746	-0.520891	TRUE	1.07713	5.53249	TRUE	3.072	4.70765	TRUE	7.32374	2.59126	0.0039023	0.189261	5.96388	TRUE	3.49115	2.34605	2.59391	2.40449	1.07616	3.37103	3.9863	3.15454	6.16735	4.64883
[truncated: 128 more columns]
