# Supplementary material for: MicroRNA and Messenger RNA Expression Profiles in Canine Mammary Gland Tumor
Source: Int J Mol Sci. 2023 Jan 30;24(3):2618. doi: 10.3390/ijms24032618 (PMC9917093; doi:10.3390/ijms24032618)
Supplement: Supplementary file 1 [file ijms-24-02618-s001.zip › [Data S2] DEGs_Raw data analysus results (target mRNA).xlsx]

## Sheet: BCMT-T_vs_BCMT-N
Feature_GID	Feature_TID	Type	Entrez_Gene_ID	Gene_Symbol	Gene_Synonym	Protein_ID	inference	Product	Case11_1/Control_11_1.fc	Case11_1/Control_11_1.baseMean	Case11_1/Control_11_1.lfcSE	Case11_1/Control_11_1.stat	Case11_1/Control_11_1.raw.pval	Case11_1/Control_11_1.bh.pval	Case_12_1/Control_12_1.fc	Case_12_1/Control_12_1.baseMean	Case_12_1/Control_12_1.lfcSE	Case_12_1/Control_12_1.stat	Case_12_1/Control_12_1.raw.pval	Case_12_1/Control_12_1.bh.pval	Case_12_1/Case11_1.fc	Case_12_1/Case11_1.baseMean	Case_12_1/Case11_1.lfcSE	Case_12_1/Case11_1.stat	Case_12_1/Case11_1.raw.pval	Case_12_1/Case11_1.bh.pval	Control_11_1.mean	Case11_1.mean	Control_12_1.mean	Case_12_1.mean	N_20_MG_N_007	N_20_MG_N_017	N_20_MG_N_023	N_20_MG_N_034	N_20_MG_N_036	N_21_MG_N_016	N_20_MG_T_001	N_20_MG_T_007	N_20_MG_T_017	N_20_MG_T_023	N_20_MG_T_034	N_MGT_1_T	N_20_MG_T_036	N_21_MG_T_016	N_21_MG_T_019	N_21_MG_T_026	N_21_MG_T_032	N_21_MG_T_040	N_20_MG_N_016
gene4	rna2	protein_coding	483923	PARD6G	.	XP_022282396.1	.	par-6 family cell polarity regulator gamma	-3.06009	1517.25	0.380994	-4.23517	2.28376e-05	0.00304567	-2.64746	1517.25	0.491958	-2.85514	0.00430176	0.0656942	1.00238	1517.25	0.381322	0.00897896	0.992836	0.99995	11.434	9.82018	11.2284	9.82354	11.2639	10.5567	9.95818	10.8753	10.9696	11.6963	9.3991	10.0717	10.5023	9.829	9.84861	9.60914	9.78376	9.73726	10.1911	10.4991	10.0549	9.69352	11.0768
gene19	rna33,rna34,rna35,rna36,rna37,rna38	protein_coding	483925	NFATC1	.	XP_005615344.1; XP_005615346.1; XP_013975909.1; XP_022264215.1; XP_005615347.1; XP_022264247.1	.	nuclear factor of activated T-cells 1	-2.07879	1399.13	0.264747	-3.98775	6.67036e-05	0.00622067	-2.23927	1399.13	0.34202	-3.40048	0.000672687	0.0193598	-1.22861	1399.13	0.265188	-1.12006	0.262689	0.870927	11.1178	10.062	10.928	9.76522	11.0407	10.6231	10.5358	10.636	10.8892	11.0761	10.4194	10.0989	10.4843	9.69135	9.68503	10.4917	9.53371	10.0221	10.5528	10.0252	10.2754	9.94066	10.6093
gene150	rna325	protein_coding	483957	TNFRSF11A	.	XP_005615726.1	.	TNF receptor superfamily member 11a	-2.08646	729.393	0.300487	-3.53113	0.00041379	0.0214092	-2.44149	729.393	0.388398	-3.31557	0.000914578	0.0239195	-1.33194	729.393	0.301334	-1.37232	0.169965	0.819297	10.1951	9.13372	10.008	8.7199	10.3176	9.86839	9.49434	9.79643	10.0718	9.47466	9.4922	9.12576	9.33792	8.9537	9.22021	8.90027	9.08967	8.90256	9.50837	8.33958	9.83396	9.0668	10.0241
gene210	rna439,rna440,rna441	protein_coding	483974	RAB27B	.	XP_541092.2; XP_005615442.1; XP_005615441.1	.	RAB27B, member RAS oncogene family	3.39081	1120.15	0.605097	2.91132	0.00359905	0.0822015	2.54356	1120.15	0.780402	1.72584	0.0843757	0.357187	1.82154	1120.15	0.604323	1.43161	0.152255	0.807153	8.39084	10.1522	9.67027	11.0173	8.53668	7.83067	8.47529	9.17916	9.2873	9.13187	8.95626	9.51728	8.62702	9.28765	10.2019	8.5526	10.0798	11.0624	9.43579	10.847	9.77082	8.97405	8.76903
gene247	rna536,rna537	protein_coding	483986	MOXD1	.	XP_005615472.1; XP_541103.2	.	monooxygenase DBH like 1	2.51112	2635.4	0.370829	3.58206	0.000340891	0.0191295	1.86699	2635.4	0.478346	1.88297	0.0597044	0.297819	1.68754	2635.4	0.370457	2.03782	0.0415681	0.582623	10.0287	11.3571	11.2114	12.1121	10.5773	10.1241	10.4681	10.0151	10.4035	10.9574	11.0963	11.1227	11.0972	11.0628	10.9942	10.5084	11.0394	11.8157	11.2564	11.7657	10.8112	11.6797	10.7402
gene312	rna687,rna688	protein_coding	100856046	IL22RA2	.	XP_013967785.1; XP_005615507.1	.	interleukin 22 receptor subunit alpha 2	-7.10932	518.121	0.720207	-3.92902	8.5291e-05	0.00727602	-3.7018	518.121	0.929656	-2.0311	0.0422445	0.247761	1.55785	518.121	0.720921	0.887141	0.375003	0.924556	10.2101	7.38043	9.9081	8.02006	10.4338	6.751	7.12861	10.4411	9.1456	7.57265	7.29	7.29634	6.56698	7.62115	8.50285	6.88945	7.63766	8.44785	7.11103	6.83308	7.53977	7.37285	9.54308
gene322	rna695,rna696	protein_coding	484006	TNFAIP3	.	XP_013967796.1; XP_541123.3	.	TNF alpha induced protein 3	-2.15569	1206.39	0.321722	-3.44443	0.000572275	0.0258862	1.2479	1206.39	0.415607	0.768755	0.442039	0.761678	1.40165	1206.39	0.321855	1.51348	0.130158	0.783915	10.9104	9.80198	9.96954	10.2893	11.5554	10.125	10.2658	10.4561	9.82162	10.4499	10.0222	9.52896	10.0885	10.1199	10.0203	10.0528	9.73762	9.41838	9.99958	9.61735	10.2535	9.61921	10.125
gene440	rna920	protein_coding	100683099	LOC100683099	.	XP_013968233.1	.	NKG2D ligand 1	3.20743	3212.41	0.730194	2.3027	0.0212958	0.227833	4.53256	3212.41	0.942454	2.31346	0.0206976	0.16668	2.69044	3212.41	0.729933	1.95613	0.0504497	0.612359	9.75806	11.4394	10.687	12.8673	9.42542	8.71988	9.85125	10.6507	10.5169	10.3312	9.65456	11.5737	8.93497	10.2055	12.3357	11.5359	10.1718	11.077	10.5815	10.5879	9.81843	12.0907	10.1168
gene459	rna955	protein_coding	484037	SYNE1	.	XP_013968283.1	.	spectrin repeat containing nuclear envelope protein 1	-2.0605	1543.97	0.441839	-2.36058	0.0182466	0.208783	-1.74644	1543.97	0.570524	-1.40996	0.158552	0.489386	-1.07467	1543.97	0.442025	-0.235032	0.814184	0.990308	11.2552	10.2119	10.9126	10.1082	11.6635	10.5269	10.4335	9.37082	10.631	11.4652	10.8267	10.1848	10.8317	10.1163	9.37052	9.17836	9.86919	10.5948	10.7129	10.1052	10.1968	9.39211	10.7232
gene460	rna956	protein_coding	612005	MYCT1	.	XP_854821.2	.	MYC target 1	-2.402	690.796	0.507209	-2.49253	0.0126836	0.17092	-1.6092	690.796	0.655079	-1.04773	0.294764	0.648843	-1.01127	690.796	0.5076	-0.0318465	0.974594	0.99946	10.2292	8.96456	9.6352	8.94876	10.0011	8.95804	8.67944	8.69203	9.96023	10.8053	8.20163	9.37864	9.50174	8.79715	7.88482	7.86583	8.69436	9.06354	9.83981	8.82421	9.44329	8.29856	9.58727
gene495	rna1042	protein_coding	612148	ZDHHC14	.	XP_854971.4	.	zinc finger DHHC-type containing 14	-2.49702	349.834	0.383381	-3.44359	0.000574045	0.0258906	-2.72515	349.834	0.495062	-2.92152	0.00348328	0.0572042	1.01839	349.834	0.384519	0.0683789	0.945484	0.996372	9.11265	7.79141	9.26517	7.81826	8.81529	8.64343	7.78957	8.06517	8.81479	9.53292	7.53234	7.58421	8.47963	7.9217	7.32408	7.66516	8.478	7.45072	8.39203	7.80873	8.1839	7.54537	8.6899
gene535	rna1125	lncRNA	111095908	LOC111095908	.	.	.	uncharacterized LOC111095908	-2.27138	52.9099	0.589378	-2.00817	0.0446252	0.330312	-4.68314	52.9099	0.769895	-2.89322	0.00381314	0.0607716	-2.3675	52.9099	0.602872	-2.0624	0.0391694	0.575212	6.54611	5.35851	6.3422	4.11444	7.2738	5.60603	5.02268	5.7824	5.0171	4.50458	5.56419	5.64218	5.26284	5.20806	4.86425	4.26984	5.30139	5.23131	4.35279	4.41949	6.33459	4.8627	5.84212
gene634	rna1357,rna1358	protein_coding	414755	PLN	.	XP_013972393.1; NP_001003332.1	.	phospholamban	-6.72965	152.043	0.671419	-4.0966	4.19269e-05	0.00470007	-5.8848	152.043	0.864903	-2.95639	0.00311261	0.0531479	1.87793	152.043	0.673875	1.34912	0.177297	0.828757	8.05389	5.30221	8.76858	6.212	7.22357	5.93087	5.10239	7.92408	6.60015	8.40471	4.89463	6.43184	6.19406	4.82233	4.96512	5.88418	5.8215	4.87739	5.86581	5.36365	5.98226	5.5244	9.19151
gene669	rna1435,rna1436,rna1437	protein_coding	476279	SMPDL3A	.	XP_005615669.1; XP_533485.3; XP_022275325.1	.	sphingomyelin phosphodiesterase acid like 3A	2.47435	8653.45	0.57935	2.25607	0.0240666	0.241917	2.32199	8653.45	0.747935	1.62496	0.104172	0.396794	-1.06251	8653.45	0.579307	-0.151013	0.879965	0.992125	12.1402	13.4472	12.1444	13.3598	12.3191	10.9334	11.7129	11.8487	11.8359	13.4083	14.5389	13.7611	11.4238	12.783	12.9166	12.6179	12.61	12.4311	12.8352	12.0912	13.3438	12.791	12.5978
gene691	rna1474,rna1475,rna1476,rna1477	protein_coding	476283	NCOA7	.	XP_022275429.1; XP_005615674.1; XP_005615676.1; XP_022275439.1	.	nuclear receptor coactivator 7	-2.0531	3330.91	0.272059	-3.81463	0.000136386	0.0102922	-1.68345	3330.91	0.351323	-2.13884	0.0324486	0.217307	-1.09169	3330.91	0.2722	-0.464942	0.641973	0.982732	12.3777	11.3398	11.9648	11.2131	12.4755	11.803	11.7618	12.5649	11.8598	11.6474	11.4096	11.373	11.6197	11.5515	11.4526	11.7162	11.5155	10.9885	11.5711	11.1749	11.3303	11.1858	11.9393
gene726	rna1558	protein_coding	100683420	LAMA2	.	XP_022275658.1	.	laminin subunit alpha 2	-4.44907	2928.05	0.478672	-4.49891	6.83019e-06	0.00140884	-2.28038	2928.05	0.618028	-1.92431	0.0543162	0.282729	1.12558	2928.05	0.478832	0.356422	0.721525	0.987608	12.6766	10.523	11.8831	10.6937	13.1493	12.4311	11.2986	10.5444	11.8299	11.5779	10.8909	11.1201	11.4663	11.0494	9.53454	9.86179	10.8099	10.3708	10.6138	9.60179	11.0195	10.2884	11.584
gene730	rna1560	protein_coding	476292	ARHGAP18	MacGAP	NP_001273896.1	.	Rho GTPase activating protein 18	-2.47271	6168.43	0.301987	-4.325	1.52533e-05	0.00240785	-2.17298	6168.43	0.389918	-2.87157	0.00408444	0.0634401	-1.1572	6168.43	0.302083	-0.697269	0.485634	0.954467	13.3992	12.093	13.0021	11.8824	13.4279	13.1715	12.5796	13.4208	12.938	12.1391	12.2121	12.1784	12.5563	12.2075	12.2267	12.1844	12.0864	11.5603	12.1633	11.974	12.6497	12.0957	12.8616
gene784	rna1709	protein_coding	476300	FBP2	.	XP_533504.2	.	fructose-bisphosphatase 2	-2.28824	1194.38	0.53948	-2.21368	0.0268505	0.256303	-1.81026	1194.38	0.696566	-1.22917	0.219007	0.57004	-1.00144	1194.38	0.539681	-0.00385701	0.996923	0.99995	10.9401	9.74589	10.5999	9.7435	10.3333	10.4872	9.81558	11.3239	10.6562	9.94835	9.41291	9.14619	9.3815	9.24373	9.77461	10.7538	8.79248	9.6234	9.93633	9.8631	10.5409	8.67241	10.873
gene791	rna1719,rna1720,rna1721	lncRNA	106559361	LOC106559361	.	.; .; .	.	uncharacterized LOC106559361	-2.0936	83.0658	0.477229	-2.2337	0.0255027	0.250493	-5.76845	83.0658	0.621255	-4.06948	4.71188e-05	0.00296678	-2.14377	83.0658	0.486906	-2.25947	0.0238543	0.510579	6.99754	5.92992	7.35932	4.8309	6.48175	5.47455	6.16525	5.95615	6.53988	7.55673	5.86244	5.36194	6.09511	5.73257	5.11779	5.25582	5.633	7.12666	6.03727	5.94927	5.86329	5.49688	6.76931
gene797	rna1729	protein_coding	607496	GAS1	.	XP_849279.1	.	growth arrest specific 1	-2.11765	1304.05	0.378895	-2.8569	0.00427802	0.0892686	-3.04726	1304.05	0.489412	-3.28458	0.00102133	0.0256078	-1.53228	1304.05	0.379369	-1.6229	0.104612	0.7611	11.0458	9.9632	10.9551	9.34769	10.7748	10.331	9.9609	9.9633	10.3367	11.69	10.5361	9.69656	10.4684	9.80284	8.60138	10.21	9.86755	9.95704	10.1376	10.0675	9.96296	9.69389	10.639
gene842	rna1826,rna1827,rna1828	protein_coding	484151	FRMD3	.	XP_541268.5; XP_005615878.1; XP_022276427.1	.	FERM domain containing 3	-4.07196	446.666	0.531507	-3.81129	0.000138244	0.0103818	-4.7889	446.666	0.686969	-3.28937	0.00100412	0.0253561	-1.45714	446.666	0.533186	-1.01866	0.308364	0.891267	9.88959	7.86307	9.58046	7.32049	9.63632	8.45267	8.33844	8.17708	9.32131	10.2557	6.99096	8.38027	8.73109	7.65165	6.54744	7.31245	7.20718	7.70043	8.85422	8.25109	8.15861	7.47105	9.00893
gene856	rna1860	lncRNA	111096585	LOC111096585	.	.	.	uncharacterized LOC111096585	-2.24507	125.024	0.370185	-3.15182	0.00162254	0.0500014	-1.80396	125.024	0.478906	-1.77731	0.0755168	0.337156	1.04819	125.024	0.372712	0.182177	0.855444	0.991649	7.64468	6.47521	7.39542	6.54155	7.36343	7.33981	7.17796	7.50958	7.45169	6.80157	6.63765	6.81847	7.15074	6.67177	6.38327	6.21356	6.88603	5.9102	6.65293	6.28219	6.50328	6.55383	7.22353
gene861	rna1865	protein_coding	476315	LOC476315	.	XP_013972892.1	.	alpha-enolase-like	2.38895	3653.8	0.413938	3.03518	0.0024039	0.0642286	3.55925	3653.8	0.534439	3.42709	0.000610079	0.0181414	1.20965	3653.8	0.413775	0.663613	0.506938	0.960861	10.8545	12.1109	10.5541	12.3855	10.7534	10.9735	11.1746	11.0568	10.8466	11.6396	11.8401	11.1537	11.2543	11.4126	11.4582	12.1824	11.2177	12.6442	11.921	12.5649	12.0596	11.555	10.4909
gene918	rna1981	protein_coding	476323	ALDH1A1	.	NP_001273906.1	.	aldehyde dehydrogenase 1 family member A1	-2.39426	3827.74	0.536261	-2.34882	0.0188328	0.211732	-7.98837	3827.74	0.69252	-4.32897	1.49806e-05	0.0012947	-3.22212	3827.74	0.536582	-3.14586	0.001656	0.225875	12.7159	11.4562	12.7661	9.76808	12.8886	11.0953	11.2001	13.0954	11.8434	11.6067	11.993	11.592	10.7952	11.8094	11.4031	10.7458	11.1193	11.7127	11.8866	11.0816	10.624	10.8432	11.4763
gene924	rna1989	protein_coding	484169	GDA	.	XP_541285.3	.	guanine deaminase	-2.69534	4272.36	0.612115	-2.33692	0.0194431	0.216445	-5.45893	4272.36	0.790324	-3.09825	0.0019467	0.0391109	-1.97587	4272.36	0.612273	-1.60466	0.108569	0.762667	12.8975	11.4669	12.9331	10.4844	12.9854	11.9334	11.7885	13.022	12.3639	11.2754	12.1675	11.5342	12.0009	11.2165	10.9788	10.2565	11.0133	11.1542	10.6344	10.5192	12.5342	10.7646	12.3277
gene1001	rna2215	protein_coding	403751	SLC1A1	EAAC1	NP_001003139.1	.	solute carrier family 1 member 1	-3.89594	6148.04	0.596166	-3.29098	0.000998373	0.0369651	-2.3348	6148.04	0.769688	-1.58935	0.111982	0.410669	-1.11291	6148.04	0.596235	-0.258842	0.795757	0.990308	13.7359	11.7739	12.8429	11.6195	13.6766	11.113	11.6544	14.3533	12.5498	12.1636	11.7094	11.8918	11.4486	11.7265	12.2367	12.456	11.6109	11.2742	11.9764	11.7497	11.7622	11.7811	12.4971
gene1061	rna2329	lncRNA	111097055	LOC111097055	.	.	.	uncharacterized LOC111097055	-2.55672	36.528	0.35109	-3.8574	0.000114601	0.00886622	-2.73926	36.528	0.471035	-3.08637	0.00202617	0.0398667	-1.7418	36.528	0.374123	-2.13988	0.0323645	0.547041	6.14631	4.7805	5.43362	3.98665	5.15227	5.06645	5.07722	6.09744	5.73893	5.59827	5.3719	4.47092	4.84313	4.96024	4.53824	4.91628	5.04577	4.89383	5.19423	4.80943	4.73016	4.49034	5.17197
gene1073	rna2351	protein_coding	484199	S1PR3	.	XP_005616018.1	.	sphingosine-1-phosphate receptor 3	2.47329	117.895	0.573	2.27999	0.0226085	0.234253	4.9871	117.895	0.739125	3.13641	0.00171029	0.0359486	1.89413	117.895	0.5677	1.62328	0.10453	0.7611	5.60939	6.91674	5.52416	7.83942	6.28826	6.14542	6.04735	5.0432	6.05696	5.84682	7.34268	6.71077	7.328	6.92307	4.9456	5.4211	6.24107	7.22268	6.52885	7.08718	6.29393	5.5467	5.01484
gene1266	rna2884,rna2885	protein_coding	611345	TMEM86B	.	XP_005616234.1; XP_005616235.1	.	transmembrane protein 86B	-2.28622	61.4646	0.453363	-2.63136	0.00850431	0.136192	-1.68646	61.4646	0.581263	-1.29718	0.194571	0.538174	1.81483	61.4646	0.454301	1.89266	0.0584036	0.634747	6.33643	5.13568	6.74948	5.99966	6.22936	6.02703	5.66005	6.64269	5.73028	5.4105	6.1124	5.27485	5.48214	5.63761	4.99143	5.16494	5.45297	4.83875	5.22409	4.89046	5.76044	4.91506	6.09038
gene1376	rna3109	protein_coding	611696	FPR2	.	XP_005616269.1	.	formyl peptide receptor 2	-2.84717	88.615	0.711071	-2.12289	0.0337631	0.288412	-11.0018	88.615	0.919483	-3.76262	0.00016814	0.00746741	-1.50149	88.615	0.717984	-0.816722	0.414087	0.9365	6.82412	5.31397	8.18625	4.72702	7.05641	4.63441	4.63413	6.81908	6.60445	5.70732	4.89592	6.24856	4.48414	4.8753	5.15469	4.48347	5.19485	4.91874	5.33593	4.52406	6.07028	6.196	8.23604
gene1492	rna3421,rna3422,rna3423	protein_coding	610302	DKKL1	.	XP_864312.1; XP_005616372.1; XP_003638869.1	.	dickkopf like acrosomal protein 1	2.06031	277.174	0.263238	3.96166	7.44289e-05	0.00665558	2.0925	277.174	0.340092	3.13216	0.00173523	0.0363248	-1.03835	277.174	0.261022	-0.207992	0.835235	0.990308	7.38289	8.42883	7.30922	8.37339	7.10627	7.60164	8.17892	7.63897	7.44478	7.5482	8.17971	8.18821	8.09645	8.45346	8.10785	8.31143	8.50836	8.10295	8.05039	8.48406	7.7994	8.53134	7.54868
gene1516	rna3501,rna3502	protein_coding	476419	PPP1R15A	.	XP_005616388.1; XP_005616389.1	.	protein phosphatase 1 regulatory subunit 15A	-2.24979	5244.06	0.39756	-2.94242	0.00325659	0.0765645	-1.93937	5244.06	0.513285	-1.86172	0.0626427	0.305319	-1.07705	5244.06	0.397629	-0.269303	0.787696	0.990308	13.0754	11.9057	12.754	11.7985	13.668	11.8784	11.7453	13.0077	12.0143	12.6629	11.6585	11.8224	11.7241	11.3168	12.3724	12.7454	11.6188	11.2903	12.1139	11.4307	11.8914	12.4986	12.4293
gene1522	rna3519	protein_coding	484396	FUT1	.	XP_005616392.1	.	fucosyltransferase 1 (H blood group)	2.04084	815.6	0.324869	3.16793	0.00153527	0.0482738	1.97195	815.6	0.418878	2.33868	0.0193521	0.160095	1.29897	815.6	0.324034	1.16458	0.244189	0.865695	8.78351	9.81423	9.21229	10.1917	8.34999	8.93722	9.73018	8.55898	9.09051	9.20472	9.42609	9.67074	8.9145	9.71642	9.97831	9.56937	10.0183	9.16903	9.77209	9.70185	9.68198	10.1279	9.30865
gene1524	rna3523	protein_coding	484397	RASIP1	.	XP_541512.3	.	Ras interacting protein 1	-2.06597	498.502	0.370929	-2.82216	0.00477013	0.0956665	-1.25487	498.502	0.479129	-0.683601	0.494227	0.794936	1.20683	498.502	0.371327	0.730411	0.465139	0.944777	9.57946	8.53208	9.13155	8.80409	9.28628	9.469	8.23283	8.55624	9.75322	9.60668	8.82811	8.86779	9.0133	8.48393	7.90781	8.227	8.54145	8.39211	9.19703	8.72822	8.59615	7.86362	9.12869
gene1535	rna3557	protein_coding	612040	FAM83E	.	XP_854861.1	.	family with sequence similarity 83 member E	-5.036	487.476	0.737275	-3.16337	0.00155952	0.0488313	-4.59813	487.476	0.954139	-2.30684	0.0210636	0.168552	-3.43162	487.476	0.740018	-2.40385	0.0162236	0.449072	10.4447	8.11202	8.53465	6.33283	7.53591	11.3083	8.86013	6.92172	9.32937	6.76937	7.19359	6.77023	9.76999	7.53489	7.13704	7.99749	7.71023	6.22128	7.4508	7.69322	7.34625	7.0989	8.55783
gene1553	rna3588,rna3589,rna3590,rna3591,rna3592	protein_coding	484411	LOC484411	.	XP_022280091.1; XP_005616420.1; .; XP_005616422.1; XP_005616421.1	.	caspase recruitment domain-containing protein 8-like	-2.0408	205.998	0.364563	-2.82292	0.00475891	0.0956665	-3.6243	205.998	0.472653	-3.93038	8.48124e-05	0.0045243	-1.73842	205.998	0.368177	-2.16682	0.0302485	0.53855	8.35217	7.32203	8.38209	6.52523	8.44352	7.55854	6.97664	7.63412	8.45537	8.18904	7.21156	7.53753	7.5097	6.93139	6.69543	7.33344	7.16943	6.53961	7.85817	7.83242	7.58186	7.2955	8.4268
gene1621	rna3748,rna3749,rna3750,rna3751,rna3752,rna3753,rna3754,rna3755	protein_coding	484436	DMPK	.	XP_005616486.1; XP_013975077.1; XP_013975070.1; XP_005616485.1; XP_005616487.1; XP_005616488.1; XP_005616492.1; XP_005616493.1	.	DM1 protein kinase	2.00216	1421.55	0.302352	3.31256	0.000924454	0.0359293	1.40161	1421.55	0.39013	1.24851	0.211844	0.55966	-1.07527	1421.55	0.301997	-0.346676	0.728835	0.987608	9.74087	10.7426	10.1509	10.638	9.80048	10.2099	10.2127	9.75526	9.50301	10.1968	10.883	10.3938	10.5388	10.4815	9.96163	10.3863	10.2135	11.1908	10.3509	11.1342	10.4921	10.3376	10.515
gene1637	rna3792	protein_coding	484445	FOSB	.	NP_001013866.1	.	FosB proto-oncogene, AP-1 transcription factor subunit	-8.24495	1590.38	0.846352	-3.59603	0.000323106	0.0189661	-2.08478	1590.38	1.09268	-0.969994	0.33205	0.684163	1.52378	1590.38	0.846554	0.717796	0.472883	0.946837	12.1055	9.06204	10.7293	9.66955	13.4543	8.74345	8.46074	10.5501	9.47139	10.2285	8.51825	8.25979	8.79622	7.41375	9.36712	8.76915	8.02548	7.67984	10.2069	8.20495	8.32146	10.4628	8.43879
gene1649	rna3810,rna3811	protein_coding	484451	NKPD1	.	XP_005616507.1; XP_022280633.1	.	NTPase KAP family P-loop domain containing 1	-2.65693	227.301	0.5725	-2.46246	0.0137988	0.17953	-3.38201	227.301	0.740559	-2.37372	0.01761	0.151648	-1.65062	227.301	0.574872	-1.25768	0.208507	0.849121	8.73207	7.32188	8.35751	6.59793	8.90027	8.34915	7.43369	8.54968	8.23747	6.41584	7.59686	7.52578	7.61389	7.35673	6.96388	7.28079	7.79385	5.47694	7.12743	7.02036	7.04167	7.7196	8.00635
gene1658	rna3832	protein_coding	476437	APOC1	Apo-CI	NP_001183977.1	.	apolipoprotein C1	2.45446	3091.76	0.454119	2.85257	0.00433676	0.0898926	2.70687	3091.76	0.586502	2.44948	0.0143063	0.134431	-1.60645	3091.76	0.454034	-1.50623	0.132009	0.784208	10.8507	12.1461	10.0255	11.4622	10.363	10.4682	10.8475	10.6296	11.3277	11.6522	11.6841	11.1132	11.008	11.0887	11.1603	12.7753	11.8263	12.3649	11.3575	12.4405	11.8306	11.0153	11.1216
gene1730	rna3972	protein_coding	102153828	TMEM145	.	XP_022261523.1	.	transmembrane protein 145	-2.41879	46.5532	0.431669	-2.952	0.00315727	0.0755362	1.07862	46.5532	0.559854	0.195031	0.845369	0.953613	1.55722	46.5532	0.434271	1.47137	0.14119	0.792902	6.24071	4.9671	5.50207	5.6105	5.385	6.78886	5.61662	5.47049	5.63611	4.9977	5.4096	5.03841	5.69132	4.93851	5.09705	5.08233	4.75673	4.93122	4.56282	5.09539	5.37035	5.1527	5.4804
gene1772	rna4076,rna4077	protein_coding	484491	CYP2S1	.	XP_541605.2; XP_022281186.1	.	cytochrome P450, family 2, subfamily S, polypeptide 1	2.89093	366.385	0.418526	3.65935	0.000252855	0.015966	-1.19093	366.385	0.538709	-0.467958	0.639814	0.874067	-1.47943	366.385	0.417144	-1.35455	0.175561	0.827521	7.37567	8.90862	8.59559	8.34286	7.51136	8.02909	7.96721	7.41249	7.30634	8.02773	8.50361	8.48967	8.142	8.09963	8.7543	9.26568	7.86194	7.49691	8.54038	9.04546	9.33032	8.8828	8.09772
gene1784	rna4095,rna4096,rna4097	protein_coding	484496	MIA	.	XP_022281263.1; XP_022281265.1; XP_541610.3	.	melanoma inhibitory activity	4.56491	982.191	0.614505	3.5648	0.000364138	0.0197478	5.98562	982.191	0.793961	3.25142	0.00114831	0.0276704	-1.21158	982.191	0.613798	-0.451114	0.651907	0.982756	8.32194	10.5132	7.65471	10.2363	8.02118	8.84921	9.47891	7.84473	8.52667	8.46209	10.4259	9.52147	10.6569	9.70428	8.76328	9.28608	8.84497	11.3462	9.21778	10.7344	9.28016	8.63035	8.13735
gene1792	rna4118,rna4119,rna4120	protein_coding	444849	LTBP4	.	XP_022281197.1; XP_533664.3; XP_013975726.1	.	latent transforming growth factor beta binding protein 4	-3.09517	6095	0.370418	-4.40048	1.0801e-05	0.00201315	-6.15904	6095	0.478282	-5.48359	4.1677e-08	2.47978e-05	-1.64167	6095	0.370594	-1.92978	0.0536341	0.623874	13.3893	11.7592	13.6668	11.044	13.2739	13.2851	12.1179	12.3512	12.9117	13.2372	12.8364	11.6948	12.4512	11.4476	11.1233	11.5577	11.1701	11.9384	12.1518	11.6941	11.6764	11.6843	13.1073
gene1824	rna4198	protein_coding	484510	ZFP36	.	XP_541624.3	.	ZFP36 ring finger protein	-3.15611	4458.44	0.424507	-3.90606	9.38147e-05	0.00771975	-1.15706	4458.44	0.548142	-0.383962	0.701007	0.902028	1.03177	4458.44	0.424594	0.106271	0.915367	0.994652	13.1989	11.5407	11.7962	11.5858	14.0929	11.462	11.4249	12.5241	11.7202	12.1291	11.3292	11.843	11.6188	11.2804	11.4709	11.4581	11.1029	11.517	11.8269	11.7309	11.3519	12.295	11.4193
gene1833	rna4214	protein_coding	612546	NCCRP1	.	XP_855369.1	.	non-specific cytotoxic cell receptor protein 1 homolog (zebrafish)	3.55244	1968.16	0.499523	3.66112	0.000251119	0.015966	1.7409	1968.16	0.644386	1.24123	0.214519	0.563261	1.30234	1968.16	0.499056	0.763649	0.445077	0.942349	9.3069	11.1356	10.7168	11.5166	9.48051	9.28392	9.62547	10.2386	10.0627	9.91783	9.9921	10.3516	9.80979	10.0891	10.9095	11.1533	11.4689	8.96745	10.45	11.1721	10.9896	12.1005	9.95367
gene1858	rna4262,rna4263	protein_coding	606491	RYR1	.	XP_022281641.1; XP_003638882.1	.	ryanodine receptor 1	-3.51146	181.623	0.678451	-2.67089	0.00756494	0.128002	-6.73324	181.623	0.874153	-3.14739	0.00164736	0.0352484	1.59445	181.623	0.67985	0.990013	0.322168	0.897574	7.70554	5.89285	9.3172	6.56574	6.22489	6.49643	5.88297	7.32818	6.55134	8.46138	6.57012	6.14275	6.21047	5.89049	5.31044	6.4687	5.41818	5.39884	6.54139	6.07337	6.28486	5.92451	9.93403
gene1861	rna4271,rna4272,rna4273,rna4274,rna4275	protein_coding	612575	SPRED3	.	XP_022281659.1; XP_855400.2; XP_005616680.1; XP_022281655.1; XP_005616679.1	.	sprouty related EVH1 domain containing 3	2.03652	139.172	0.44583	2.30155	0.0213603	0.228036	3.64989	139.172	0.574919	3.2489	0.00115853	0.0278733	1.71126	139.172	0.441526	1.75541	0.0791893	0.705732	6.14043	7.16804	6.07697	7.94425	6.29124	6.77717	6.67127	6.09814	6.31504	6.23349	7.33197	7.11147	6.9449	6.96531	6.40932	5.84409	6.71628	7.17206	7.4792	7.68951	6.85746	6.21576	6.22107
gene1928	rna4522	protein_coding	102155044	LOC102155044	.	XP_022259836.1	.	IgGFc-binding protein-like	2.97267	128.954	0.563117	2.79117	0.00525176	0.102087	3.38613	128.954	0.724358	2.42924	0.0151306	0.138835	1.47489	128.954	0.557862	1.00492	0.314933	0.893504	5.62123	7.19733	5.99851	7.75767	5.59086	5.597	6.68081	6.06541	6.14681	5.46224	6.34882	6.6626	6.10373	6.7901	6.86429	7.81393	7.1802	6.26535	6.58773	6.44632	5.63701	7.84621	6.02868
gene1935	rna4535,rna4536,rna4537,rna4538	protein_coding	476478	APLP1	.	XP_533688.4; XP_005616745.1; XP_013971009.1; XP_005616746.1	.	amyloid beta precursor like protein 1	2.03252	1009.89	0.285335	3.5862	0.000335536	0.0190913	2.11783	1009.89	0.368051	2.94139	0.00326739	0.0547633	1.23504	1009.89	0.284614	1.07008	0.284584	0.88202	9.13711	10.1613	9.38333	10.4658	9.23747	9.45924	9.78601	8.86805	9.13005	9.73555	9.8797	10.0768	9.70665	10.0921	9.84349	10.1416	10.6817	9.84116	9.8398	9.98801	9.63506	10.2525	9.08534
gene1977	rna4623,rna4624,rna4625,rna4626	protein_coding	611884	MAG	.	XP_853787.1; XP_005616772.1; XP_013971051.1; XP_867904.1	.	myelin associated glycoprotein	2.35895	242.372	0.560006	2.21096	0.0270389	0.257094	1.48013	242.372	0.720394	0.785296	0.43228	0.754901	1.47396	242.372	0.557706	1.00356	0.31559	0.893848	6.71492	7.95459	7.94721	8.51314	6.37882	7.35624	6.74345	7.21447	7.41323	6.76624	7.18867	6.85331	7.43014	7.46381	8.21472	9.20217	8.05925	6.29177	7.07916	6.36916	6.72034	8.12061	7.89736
gene1986	rna4645,rna4646,rna4647	protein_coding	612671	FXYD3	.	XP_005616779.1; XP_855497.1; XP_022260123.1	.	FXYD domain containing ion transport regulator 3	2.23796	3887.14	0.502039	2.31493	0.0206167	0.223301	1.28622	3887.14	0.648024	0.560375	0.575224	0.840942	1.04116	3887.14	0.501929	0.115923	0.907713	0.994532	10.9747	12.137	11.832	12.1951	10.7822	10.7544	11.3457	11.2588	10.6617	11.8894	10.9406	11.416	10.8869	11.1371	11.6639	13.1163	12.2646	12.6138	11.5257	10.9803	11.8669	11.9377	11.5506
gene1999	rna4681,rna4682	protein_coding	111098275	LOC111098275	.	XP_022281842.1; XP_022281837.1	.	major allergen I polypeptide chain 1-like	4.62233	454.73	0.619683	3.56412	0.000365086	0.0197478	-1.39133	454.73	0.80108	-0.59478	0.55199	0.828136	-6.00908	454.73	0.62005	-4.17248	3.01308e-05	0.0332595	7.49907	9.70818	7.5972	7.1203	7.11667	7.82691	7.82884	7.57874	8.05482	7.3411	9.09497	8.61043	7.82497	7.97956	7.65453	8.07602	8.48725	11.1997	7.47613	9.13153	8.21809	7.50715	7.28437
gene2126	rna4982,rna4983,rna4984,rna4985,rna4986,rna4987,rna4988,rna4989,rna4990,rna4991,rna4992	protein_coding	607539	LOC607539	.	.; XP_022270791.1; XP_013976934.1; XP_022270794.1; XP_022270790.1; XP_022270781.1; XP_022270800.1; XP_013976938.1; XP_013976940.1; XP_022270812.1; XP_022270814.1	.	armadillo repeat-containing protein 4-like	-2.27248	183.516	0.419515	-2.82294	0.0047586	0.0956665	-2.35495	183.516	0.542188	-2.27909	0.0226618	0.175251	-1.06435	183.516	0.421443	-0.213472	0.830959	0.990308	8.18659	6.99948	8.14655	6.90974	8.53889	7.27484	7.01371	8.11347	7.72125	7.57797	7.99353	6.78491	7.37173	7.49033	7.1194	6.52948	6.80879	6.59857	6.52391	6.92095	7.32804	6.52057	7.84052
gene2132	rna4997,rna4998	lncRNA	111094376	LOC111094376	.	.; .	.	uncharacterized LOC111094376	-2.92746	30.3651	0.540223	-2.86854	0.00412373	0.0877499	-5.22349	30.3651	0.697242	-3.42064	0.000624737	0.018444	-1.05172	30.3651	0.554424	-0.131216	0.895604	0.993717	5.49762	3.95034	6.259	3.86286	4.93688	4.91292	4.08146	4.83886	4.32334	5.83578	4.00834	3.85511	4.5137	4.2296	3.74998	4.986	4.04804	4.1997	3.97559	3.87018	4.6025	3.69896	5.44047
gene2145	rna5020	lncRNA	106560063	LOC106560063	.	.	.	uncharacterized LOC106560063	-3.83197	43.6299	0.471825	-4.10763	3.99732e-05	0.00461482	-4.91552	43.6299	0.611108	-3.75931	0.000170383	0.00750948	-1.04478	43.6299	0.485407	-0.130188	0.896418	0.993736	6.30113	4.35291	6.59169	4.29156	6.01265	5.09893	5.15637	6.31439	6.05857	4.80237	4.87772	4.50569	4.83924	5.03483	4.63517	4.44946	4.75583	3.92448	4.47978	4.1005	5.47424	4.16648	5.95707
gene2150	rna5034	lncRNA	111094419	LOC111094419	.	.	.	uncharacterized LOC111094419	-2.67585	32.9927	0.53854	-2.63675	0.00837036	0.135697	-3.33963	32.9927	0.693657	-2.50799	0.0121419	0.122249	1.11966	32.9927	0.547106	0.298032	0.765678	0.989763	5.64059	4.21006	6.11655	4.379	5.5554	4.73941	4.39792	5.95214	5.05383	4.12164	4.41673	4.87876	4.27831	4.35193	3.82743	4.09641	5.21499	3.85472	4.26323	3.68258	5.10296	3.97364	5.50164
gene2188	rna5145	protein_coding	487102	OTUD1	.	XP_013976744.1	.	OTU deubiquitinase 1	-2.60382	1205.84	0.345509	-3.99593	6.44408e-05	0.0061537	-1.51038	1205.84	0.446285	-1.33303	0.182523	0.521735	1.05758	1205.84	0.345832	0.23355	0.815334	0.990308	11.0892	9.70841	10.3838	9.78888	11.7253	10.2373	9.75377	10.9197	9.98985	10.0498	9.69561	9.91408	9.88603	9.52674	9.76496	10.1403	9.64039	9.85381	9.78619	9.78936	10.1236	9.58011	10.4673
gene2260	rna5318,rna5319	protein_coding	477964	JCAD	.	XP_005617112.1; XP_535151.2	.	junctional cadherin 5 associated	-2.59786	1048.36	0.322188	-4.27491	1.91218e-05	0.00277548	-1.70089	1048.36	0.416235	-1.841	0.065621	0.313244	-1.00654	1048.36	0.322631	-0.0291581	0.976738	0.99946	10.8858	9.50789	10.2655	9.49879	11.0106	10.7533	9.82286	9.93392	10.5357	10.5125	9.72247	9.67613	10.4086	9.67426	8.77081	9.04928	9.44537	9.43606	9.85848	9.41139	9.88336	9.2834	10.1576
gene2272	rna5334	protein_coding	487081	BAMBI	.	XP_544209.1	.	BMP and activin membrane bound inhibitor	2.07524	561.143	0.519519	2.02742	0.0426199	0.320842	2.29311	561.143	0.670698	1.78517	0.0742342	0.334792	1.06676	561.143	0.518892	0.17967	0.857412	0.991872	8.35311	9.40643	8.30276	9.49974	8.83914	8.72701	8.52351	7.62947	8.08171	8.79657	8.88222	8.73093	9.61275	8.71472	8.42256	8.1513	8.5849	10.0808	9.9063	9.81521	8.44815	7.46856	8.12892
gene2282	rna5352,rna5353,rna5354,rna5355,rna5356	protein_coding	477959	ARMC4	.	XP_535146.3; XP_005617122.1; XP_005617124.1; XP_005617123.1; XP_022262968.1	.	armadillo repeat containing 4	-3.29009	278.7	0.414587	-4.14418	3.41025e-05	0.00408966	-3.55634	278.7	0.536257	-3.41327	0.000641875	0.0187709	-1.26172	278.7	0.416993	-0.804319	0.421213	0.9365	9.07084	7.35129	8.84659	7.01518	9.04607	7.82753	7.80219	9.16633	8.89826	7.69885	7.95448	7.54124	7.75364	7.65786	7.65924	7.14417	7.33775	6.44486	7.03706	6.95818	8.16963	7.28644	8.69145
gene2298	rna5393,rna5394,rna5395,rna5396	protein_coding	606855	TMEM236	.	XP_022263100.1; XP_013977906.1; XP_848412.2; .	.	transmembrane protein 236	-3.6766	280.867	0.371069	-5.06206	4.14744e-07	0.000197353	-6.73925	280.867	0.480628	-5.72706	1.02184e-08	8.82533e-06	-1.51582	280.867	0.375131	-1.59971	0.109663	0.762667	9.01815	7.13739	9.29127	6.53849	8.91037	7.70305	7.4382	9.40013	8.14435	8.25778	6.94085	7.3709	7.79347	6.99855	7.51675	6.73567	7.5024	7.50805	7.45681	7.144	7.59626	7.09721	8.66218
gene2367	rna5557	protein_coding	478008	DHTKD1	.	XP_535192.3	.	dehydrogenase E1 and transketolase domain containing 1	-2.01239	596.739	0.411567	-2.45138	0.0142308	0.182543	-2.19737	596.739	0.531578	-2.13661	0.0326296	0.217859	-1.15146	596.739	0.412149	-0.493655	0.62155	0.981441	9.83121	8.82172	9.75466	8.61827	10.0655	9.89416	9.3365	9.34157	9.40399	8.20206	9.06849	8.90939	9.64525	9.02621	8.62797	8.17227	8.7872	8.55056	8.27126	8.70763	9.35313	8.31623	9.48195
gene2375	rna5582,rna5583,rna5584,rna5585,rna5586,rna5587,rna5588,rna5589,rna5590,rna5591,rna5592,rna5593,rna5594	protein_coding	607310	CELF2	.	XP_022263630.1; XP_022263624.1; XP_022263625.1; XP_022263612.1; XP_005617210.1; XP_005617208.1; XP_022263643.1; XP_022263620.1; XP_005617209.1; XP_022263642.1; XP_022263628.1; XP_022263636.1; XP_022263645.1	.	CUGBP Elav-like family member 2	-2.47918	1398.53	0.395621	-3.31091	0.000929938	0.0359293	-1.76893	1398.53	0.510661	-1.6114	0.107094	0.402481	1.48567	1398.53	0.395748	1.44312	0.148986	0.804063	11.0341	9.72394	11.1181	10.295	11.3989	10.323	10.1234	10.6077	10.4656	10.9154	10.4038	10.0498	10.1519	9.61711	9.69628	9.48827	9.84709	9.4814	10.1778	9.73471	10.258	9.30211	10.7404
gene2396	rna5632	protein_coding	100856779	ITIH5	.	XP_005617259.1	.	inter-alpha-trypsin inhibitor heavy chain family member 5	-3.69966	1722.31	0.534958	-3.52811	0.000418534	0.0215824	-3.97431	1722.31	0.690765	-2.88189	0.00395303	0.0618775	-1.25624	1722.31	0.535296	-0.614825	0.53867	0.965412	11.7548	9.86725	11.5291	9.53817	11.2614	12.1305	10.3657	9.71308	10.9654	11.3574	9.90536	9.56508	11.1829	10.015	8.37949	9.97837	10.0137	9.27151	10.0415	9.37606	10.0048	9.76887	10.7305
gene2437	rna5707	lncRNA	111094549	LOC111094549	.	.	.	uncharacterized LOC111094549	-4.66988	65.9422	0.620002	-3.58609	0.000335671	0.0190913	-4.34977	65.9422	0.805831	-2.63199	0.00848862	0.0997126	-1.44228	65.9422	0.630323	-0.83822	0.401907	0.932645	7.25922	5.04125	6.62745	4.50887	7.19161	6.01542	4.93809	7.38605	6.16888	4.96417	4.3611	4.55864	4.76837	4.36884	5.21973	6.42826	5.17665	4.46815	5.02803	5.03091	5.36522	5.15562	6.35221
gene2442	rna5715	protein_coding	487151	KLF6	.	XP_544279.3	.	Kruppel like factor 6	-2.56652	12081.5	0.333972	-4.07164	4.66828e-05	0.00502773	-2.35664	12081.5	0.431147	-2.86846	0.00412469	0.0639368	1.26984	12081.5	0.333998	1.03189	0.302125	0.888136	14.1735	12.8136	14.395	13.1583	14.5244	12.7261	13.0728	14.11	13.5914	14.1347	12.6317	12.9357	12.9041	12.7149	13.2247	13.2887	13.086	12.6804	13.1927	12.7578	13.0574	13.3065	14.0503
gene2475	rna5777,rna5778,rna5779,rna5780,rna5781	protein_coding	478026	ECSCR	.	XP_022264024.1; XP_005617310.1; XP_549577.3; XP_022264023.1; XP_005617309.1	.	endothelial cell surface expressed chemotaxis and apoptosis regulator	-5.1964	2134.73	0.542619	-4.38155	1.17838e-05	0.00209536	-6.38939	2134.73	0.700743	-3.81834	0.000134351	0.00629821	-1.58119	2134.73	0.543085	-1.21715	0.223548	0.858561	12.2643	9.88671	11.9015	9.22589	11.5845	10.4482	9.54516	10.9742	11.7484	12.7562	9.14002	10.3928	10.3697	9.17953	8.84116	9.83828	9.17222	9.7597	11.1868	9.91324	10.3364	9.7284	11.3824
gene2490	gene2490	pseudogene	102154215	LOC102154215	.	.	.	.	-3.86025	68.3126	0.638057	-3.05411	0.00225731	0.0614798	-3.37831	68.3126	0.827188	-2.12322	0.0337354	0.22106	-1.25623	68.3126	0.645113	-0.51014	0.609954	0.979366	7.1877	5.23741	6.66159	4.91014	7.81684	5.10535	4.55471	6.96955	5.36008	4.80269	6.14173	5.56327	4.84829	4.98528	5.3599	5.14578	5.7579	4.19838	4.80273	4.51857	5.27019	5.5308	5.76486
gene2552	rna5997	protein_coding	487191	PCDH12	.	XP_544319.2	.	protocadherin 12	-2.23831	142.844	0.493414	-2.35585	0.0184804	0.209946	1.236	142.844	0.640636	0.477155	0.633252	0.870328	-1.03524	142.844	0.495108	-0.100913	0.919619	0.994686	8.02579	6.86241	6.50974	6.81411	7.0034	8.54166	6.71221	6.02798	7.54836	7.80908	6.49989	6.2729	7.41159	7.17748	5.49019	6.15948	6.28011	7.26922	7.40809	7.32029	6.70311	6.12057	6.6264
gene2607	rna6145,rna6146,rna6147,rna6148,rna6149,rna6150,rna6151,rna6152,rna6153,rna6154,rna6155,rna6156,rna6157,rna6158,rna6159,rna6160	protein_coding	478054	JAKMIP2	.	XP_005617422.1; XP_022264977.1; XP_005617432.1; .; XP_005617423.1; XP_005617431.1; XP_005617421.1; XP_005617426.1; XP_005617424.1; XP_022264955.1; XP_022264970.1; XP_022264954.1; XP_022264971.1; XP_022264975.1; XP_005617425.1; XP_022264978.1	.	janus kinase and microtubule interacting protein 2	2.03447	68.6429	0.457916	2.23764	0.0252445	0.249455	2.20368	68.6429	0.583561	1.95338	0.0507747	0.273402	1.73776	68.6429	0.448894	1.77598	0.0757367	0.696015	5.04403	6.07382	5.73463	6.8719	5.09572	5.21574	5.51801	5.15991	5.99916	5.22772	5.75684	5.77986	5.57058	5.78957	5.88965	5.52014	6.32777	6.93065	5.50808	6.30933	5.49576	5.19445	6.10755
gene2646	rna6242,rna6243,rna6244,rna6245	protein_coding	487214	ANKRD55	.	XP_022265247.1; XP_022265251.1; XP_022265259.1; XP_022265256.1	.	ankyrin repeat domain 55	-2.57549	60.6533	0.555307	-2.45782	0.0139782	0.180654	-1.03935	60.6533	0.717712	-0.0775846	0.938158	0.980392	1.60567	60.6533	0.557001	1.22652	0.220003	0.858561	6.64265	5.27485	6.01819	5.96562	6.10379	6.24881	5.29662	5.19561	7.1299	5.85049	5.58528	5.716	6.12761	4.85856	4.71724	4.56456	5.3132	4.74475	6.18171	4.80396	5.45694	5.08785	5.73545
gene2652	rna6248	protein_coding	478061	MAP3K1	.	XP_535240.4	.	mitogen-activated protein kinase kinase kinase 1	-2.19501	4855.62	0.278773	-4.06864	4.72878e-05	0.00502773	-2.26692	4855.62	0.359973	-3.28007	0.00103782	0.0258287	-1.27445	4855.62	0.278907	-1.25443	0.209684	0.851746	12.9779	11.8436	12.6745	11.4937	12.997	12.5265	12.4717	12.8326	12.6496	12.3034	12.1336	12.2075	12.294	11.9955	11.6912	11.7919	11.6299	11.4977	11.8953	11.5383	12.3586	11.6657	12.8187
gene2798	rna6580	protein_coding	100855504	TMEM171	.	XP_003638962.1	.	transmembrane protein 171	-2.55232	154.832	0.533979	-2.53158	0.011355	0.161009	-3.83312	154.832	0.692644	-2.79873	0.00513044	0.0732514	-2.09069	154.832	0.538686	-1.97514	0.0482525	0.604377	8.20486	6.85256	7.72619	5.78647	8.08295	6.15832	6.19661	8.94593	6.70765	6.61786	5.98677	6.79249	6.07784	6.42097	6.83715	7.72603	6.9505	6.77214	6.28963	7.12317	7.13229	6.13736	7.19679
gene2813	rna6615,rna6616	protein_coding	487248	FAM169A	.	XP_005617539.1; XP_544374.2	.	family with sequence similarity 169 member A	2.12924	1321.52	0.463119	2.35434	0.0185555	0.210296	1.72246	1321.52	0.597749	1.31238	0.189392	0.529806	1.00279	1321.52	0.462821	0.00868658	0.993069	0.99995	9.55113	10.6416	9.86108	10.6455	9.70613	9.43166	10.4527	9.59994	9.52995	9.42385	10.8343	10.8133	10.8191	10.702	10.5432	9.40846	10.4405	9.75248	10.0354	10.5735	10.4484	9.70742	9.74668
gene2863	rna6734	protein_coding	487265	CX3CL1	.	NP_001271385.1	.	C-X3-C motif chemokine ligand 1	2.28923	422.156	0.527336	2.26585	0.0234607	0.238256	7.04272	422.156	0.684252	4.11564	3.86111e-05	0.00255262	1.01522	422.156	0.526474	0.0413886	0.966986	0.998924	7.92128	9.11705	6.32365	9.13883	7.22734	8.58652	8.5344	7.21276	7.12663	8.39219	8.88425	8.01993	8.9176	8.73403	8.51836	8.44447	7.6636	9.81178	8.86601	9.35696	8.28069	8.13532	7.32819
gene2881	rna6776	protein_coding	100686073	LOC100686073	.	XP_003433879.1	.	metallothionein-1	2.84616	7280.82	0.544061	2.77361	0.00554373	0.105748	1.58804	7280.82	0.702447	0.949885	0.342171	0.691852	-2.49208	7280.82	0.544046	-2.42139	0.0154612	0.445837	11.9968	13.5058	11.5211	12.1884	12.8867	10.9368	11.6427	11.4855	12.1095	12.4138	12.2493	12.8073	11.4148	12.1408	13.0734	12.7398	12.9412	12.5401	12.2615	13.6008	11.9822	14.722	11.7874
gene2882	rna6777	protein_coding	403768	MT2A	MT-2	NP_001003149.1	.	metallothionein 1H	2.4429	25835.2	0.558269	2.30819	0.0209884	0.22595	1.2833	25835.2	0.720733	0.499296	0.617571	0.86414	-2.24645	25835.2	0.558266	-2.09156	0.0364783	0.570248	13.9652	15.2538	13.7263	14.0862	14.5955	12.8849	13.5033	14.3144	14.2653	13.7999	14.1176	15.1791	13.7245	14.0956	15.3409	14.5038	15.6605	13.7768	13.8809	14.5768	13.2423	16.1457	13.3593
gene2929	rna6857,rna6858	lncRNA	102155604	LOC102155604	.	.; .	.	uncharacterized LOC102155604	3.77355	167.043	0.701997	2.72925	0.00634792	0.115805	2.67883	167.043	0.909589	1.56291	0.118075	0.421365	-2.26972	167.043	0.700435	-1.68826	0.0913615	0.734614	6.19502	8.11357	5.51001	6.93025	5.18363	6.30916	7.36671	6.18535	5.95285	5.61708	7.6058	6.97169	5.93309	7.41463	7.51699	6.99785	7.90696	9.26693	5.09776	5.68069	5.77323	7.49122	5.4249
gene3022	rna7054	lncRNA	102155909	LOC102155909	.	.	.	uncharacterized LOC102155909	2.82495	213.18	0.559429	2.67814	0.00740327	0.12729	4.2666	213.18	0.723584	2.89267	0.00381988	0.0607716	1.08941	213.18	0.557067	0.221791	0.824476	0.990308	6.60651	8.1048	6.13719	8.22832	6.31779	6.30249	7.55671	7.20175	6.27533	6.88934	8.14017	7.74943	7.59397	8.40055	8.25017	7.30186	7.77485	8.11096	8.32638	6.63873	6.12788	5.90849	6.53414
gene3052	rna7131,rna7132	protein_coding	611831	FAM167B	.	XP_005617697.1; XP_854643.1	.	family with sequence similarity 167 member B	-2.14	327.087	0.534569	-2.05327	0.0400468	0.312656	-1.38305	327.087	0.69081	-0.677248	0.498249	0.796763	-1.05716	327.087	0.535281	-0.149822	0.880905	0.992125	9.09869	8.00082	8.38902	7.9211	8.79123	8.09078	7.02332	7.59445	8.83605	9.7172	7.16041	8.42319	7.92511	7.17076	6.55364	7.95586	7.06379	8.2379	9.04848	8.22078	8.14811	7.30833	7.83056
gene3075	rna7215	protein_coding	478156	FABP3	.	XP_005617722.1	.	fatty acid binding protein 3	-14.7411	6295	0.956025	-4.06032	4.90051e-05	0.00514601	-6.15718	6295	1.23417	-2.12473	0.0336092	0.220498	2.43401	6295	0.956085	1.34228	0.179505	0.829736	13.8579	9.9762	13.8818	11.2595	13.6016	9.77465	9.82999	14.0375	13.0127	10.2026	8.99402	10.0375	9.62182	9.59378	11.7666	10.0522	11.0738	9.22824	9.19537	9.41449	9.21733	9.57566	12.6958
gene3180	rna7453,rna7454	protein_coding	100855675	FAM110D	.	XP_013965891.1; XP_005617820.1	.	family with sequence similarity 110 member D	-3.27906	198.629	0.483057	-3.54675	0.000390017	0.0205124	-1.9199	198.629	0.625117	-1.50537	0.13223	0.445857	-1.07825	198.629	0.48522	-0.224002	0.822756	0.990308	8.68348	6.96925	7.80312	6.86173	8.41982	7.54308	6.59873	7.58664	8.13208	9.06392	6.53617	7.51984	7.43562	6.40074	6.26187	7.04633	6.43803	6.82747	8.03063	7.15037	6.96104	6.58427	7.47096
gene3196	rna7496	protein_coding	478178	MAN1C1	.	XP_535351.3	.	mannosidase alpha class 1C member 1	-3.45813	1234.43	0.38377	-4.66423	3.09775e-06	0.000855754	-3.38062	1234.43	0.495572	-3.54598	0.000391153	0.0133579	-1.03915	1234.43	0.384265	-0.144171	0.885365	0.992506	11.1795	9.38919	11.0914	9.33453	10.9875	10.3595	9.34923	10.2313	10.8625	11.4617	9.33177	9.84274	9.91607	9.39736	9.13389	9.22674	9.58245	9.05779	10.2879	9.58139	9.76592	9.11865	10.6531
gene3312	rna7777,rna7778,rna7779,rna7780,rna7781,rna7782,rna7783,rna7784,rna7785,rna7786,rna7787,rna7788	protein_coding	478207	PLA2G5	.	XP_005617931.1; XP_535382.3; XP_022269555.1; XP_022269588.1; XP_005617932.1; XP_013966442.1; XP_022269596.1; XP_013966429.1; XP_013966420.1; XP_013966416.1; XP_003433800.1; XP_022269592.1	.	phospholipase A2 group V	2.37999	86.9147	0.523326	2.3904	0.0168301	0.202145	2.39404	86.9147	0.66336	1.89859	0.0576186	0.291867	2.75849	86.9147	0.512657	2.85548	0.00429723	0.318056	4.8399	6.09133	6.296	7.55623	5.36857	4.72974	5.56457	5.32775	5.37363	5.72386	6.14677	5.21322	5.3481	5.62449	6.14401	6.15478	5.95219	5.68123	6.88878	6.12026	5.99178	5.97453	5.699
gene3360	rna7881,rna7882	protein_coding	487416	MFAP2	.	XP_022269899.1; XP_022269897.1	.	microfibril associated protein 2	-2.12831	591.155	0.460049	-2.36867	0.017852	0.207246	-1.16307	591.155	0.593679	-0.367097	0.713547	0.907446	1.8343	591.155	0.460095	1.90229	0.0571338	0.630705	9.63469	8.5452	9.63881	9.42038	8.97785	10.2524	8.95803	8.47204	9.3	9.26948	7.94502	8.54285	9.41864	8.60369	7.9718	9.24213	8.66102	8.26914	8.62199	8.18017	9.14707	8.3616	8.70374
gene3410	rna7991	protein_coding	403886	PDPN	GP40	NP_001003220.1	.	podoplanin	-3.03815	3233.4	0.425706	-3.76596	0.000165908	0.0119934	-1.69271	3233.4	0.549588	-1.38164	0.167083	0.500537	1.41125	3233.4	0.425784	1.1672	0.243131	0.865578	12.4769	10.8736	12.13	11.3707	12.5485	12.1544	11.3555	11.3226	11.9793	12.4694	10.5388	11.0162	11.3026	10.7681	11.107	10.2421	10.773	10.9353	11.6821	10.7388	11.6395	10.9332	11.7811
gene3438	rna8045	protein_coding	487445	FBXO44	.	XP_013966676.1	.	F-box protein 44	2.77218	699.952	0.452968	3.24751	0.00116418	0.0405599	1.7823	699.952	0.583676	1.42843	0.153167	0.48141	1.3758	699.952	0.451856	1.01861	0.308386	0.891267	8.11398	9.58567	9.21205	10.0461	8.29262	8.63404	9.15493	8.62792	8.20544	7.77126	9.6203	9.46805	9.18519	9.47076	9.2276	9.43136	9.93707	9.05319	9.00294	9.32116	8.77116	9.82056	9.04213
gene3439	rna8046,rna8047	protein_coding	478231	FBXO2	.	XP_022270293.1; XP_022270290.1	.	F-box protein 2	2.73159	426.631	0.484603	2.9916	0.00277519	0.0705835	1.34196	426.631	0.624847	0.67911	0.497068	0.79603	-1.26941	426.631	0.483556	-0.711717	0.47664	0.949314	7.68321	9.13337	8.3648	8.78945	7.81945	8.22292	8.4716	8.08249	7.59614	7.36708	9.46272	9.10174	9.09988	8.65946	8.28602	8.40435	8.37613	9.41724	8.03804	9.28486	7.88131	8.94633	8.14622
gene3587	rna8364	lncRNA	111095127	LOC111095127	.	.	.	uncharacterized LOC111095127	-2.07888	108.875	0.291576	-3.62102	0.000293439	0.0175949	-2.2523	108.875	0.376692	-3.10971	0.00187273	0.0381597	1.02625	108.875	0.295171	0.12664	0.899225	0.994441	7.31407	6.25683	7.46451	6.29029	7.14571	6.83785	6.71622	7.39376	7.19691	6.66675	6.63545	6.32635	6.66993	6.12453	6.70267	6.61334	6.42325	5.84751	6.38074	5.51209	6.74667	6.30684	7.41219
gene3675	gene3675	pseudogene	111095351	LOC111095351	.	.	.	.	2.56955	24.8204	0.436063	3.12228	0.00179454	0.0536817	1.48726	24.8204	0.5551	1.03163	0.302245	0.655165	-1.30469	24.8204	0.418652	-0.916537	0.359385	0.915287	3.69359	5.04829	4.09036	4.66421	4.04407	3.87285	4.15917	4.41499	4.15075	4.05302	4.29711	4.27301	3.98091	4.7715	4.63638	4.86807	4.73965	5.88162	4.63745	4.37695	4.26479	4.32446	4.37154
gene3679	rna8607,rna8608	protein_coding	488919	EDIL3	.	XP_005618201.1; XP_005618202.1	.	EGF like repeats and discoidin domains 3	5.92233	4870.74	0.698133	3.67575	0.000237148	0.0154146	25.706	4870.74	0.901906	5.19348	2.06398e-07	7.98245e-05	1.3604	4870.74	0.697915	0.636226	0.524629	0.964611	10.0723	12.6386	8.39902	13.0827	10.1608	10.2942	11.433	9.38169	9.87034	10.5693	12.6262	11.493	12.6634	11.9929	10.3835	9.94341	9.9806	13.5422	11.6961	12.8919	10.8951	9.76043	9.56056
gene3705	rna8662,rna8663	protein_coding	610203	RASGRF2	.	XP_022272463.1; XP_013967233.1	.	Ras protein specific guanine nucleotide releasing factor 2	-4.11388	452.594	0.493307	-4.13637	3.52844e-05	0.00419885	-3.76053	452.594	0.637315	-2.99842	0.00271386	0.0484797	-1.11622	452.594	0.494632	-0.320685	0.748449	0.987864	9.87475	7.83345	9.58659	7.67596	9.60569	9.32987	8.14147	8.93641	9.38299	9.83085	7.88903	8.38418	8.77378	7.37824	8.01216	7.33277	7.33697	7.11243	8.78572	7.51629	8.40222	7.18884	9.25092
gene3721	rna8690	protein_coding	479170	CMYA5	.	XP_536312.3	.	cardiomyopathy associated 5	-2.62284	285.34	0.657783	-2.11487	0.0344409	0.29083	-11.7354	285.34	0.848739	-4.18597	2.83948e-05	0.00206229	-1.08262	285.34	0.6595	-0.173667	0.862127	0.991872	8.09549	6.70357	10.1422	6.58831	6.6099	6.65377	7.34069	7.87894	7.0521	8.79906	7.84043	6.54541	7.34967	6.61079	6.15784	6.94218	7.08172	5.6977	6.4204	6.39944	6.3195	6.65343	10.7085
gene3736	gene3736	pseudogene	610372	LOC610372	.	.	.	.	7.90359	848.412	1.00978	2.95362	0.00314074	0.075446	1.71679	848.412	1.3041	0.597894	0.549911	0.827279	-5.44775	848.412	1.00947	-2.42271	0.0154052	0.445837	7.71683	10.6992	7.47374	8.25359	7.4635	6.93299	6.60729	6.8459	7.02162	9.02339	7.0284	7.75795	7.90706	6.20927	9.2597	7.8518	6.95783	7.55366	9.29734	11.4551	6.56054	10.1301	6.82074
gene3749	rna8746,rna8747,rna8748	protein_coding	488939	PDE8B	.	XP_022272478.1; XP_022272479.1; XP_022272477.1	.	phosphodiesterase 8B	2.76707	395.775	0.739701	1.98507	0.0471366	0.339165	1.20521	395.775	0.954757	0.282049	0.777906	0.929091	-1.70955	395.775	0.739187	-1.04658	0.295292	0.885216	7.67264	9.1419	8.09854	8.36785	7.23962	7.17794	8.6034	7.22477	6.82767	8.12865	9.15536	7.58623	7.32732	8.76021	8.94973	10.5533	7.58999	7.62877	8.25571	6.38409	6.51247	6.92036	7.44014
gene3767	rna8778	protein_coding	607963	F2RL2	.	XP_849866.1	.	coagulation factor II thrombin receptor like 2	-4.44782	434.091	0.532577	-4.0428	5.2817e-05	0.00523768	-6.75664	434.091	0.686974	-4.01224	6.01444e-05	0.00353132	1.43624	434.091	0.533635	0.978756	0.3277	0.902059	9.29409	7.14028	10.4196	7.66351	9.55719	7.74359	8.12185	7.8337	8.64172	9.49809	7.4027	7.85671	7.80277	7.45444	6.40372	7.10542	7.37606	7.46779	7.7408	7.33602	7.60335	7.56749	9.08817
gene3912	rna9019,rna9020,rna9021,rna9022,rna9023	protein_coding	488708	ADAMTS17	.	XP_022272558.1; XP_013967857.1; XP_022272559.1; XP_013967858.1; XP_022272560.1	.	ADAM metallopeptidase with thrombospondin type 1 motif 17	2.06767	490.983	0.503737	2.08046	0.0374836	0.303633	14.7343	490.983	0.655294	5.92269	3.16712e-09	3.76887e-06	1.7577	490.983	0.502673	1.61873	0.105506	0.762053	8.00179	9.05058	5.98313	9.86454	6.99652	8.70353	8.64029	7.0181	7.818	8.40502	9.17523	8.53003	9.41788	9.63343	7.83768	7.24634	8.64191	8.48539	9.10988	8.39126	8.59881	8.41179	7.12978
gene3955	rna9168	lncRNA	100688410	LOC100688410	.	.	.	uncharacterized LOC100688410	-3.07796	60.2962	0.560849	-2.892	0.00382802	0.0851564	-2.18401	60.2962	0.72608	-1.55214	0.120628	0.425666	1.04573	60.2962	0.565978	0.113992	0.909244	0.994532	6.82394	5.20005	6.39488	5.26561	5.74826	6.10871	4.74184	5.75092	6.04812	7.37376	4.69216	5.63687	5.51639	4.85635	4.57422	5.37521	4.41365	5.47259	6.07246	5.45001	5.75376	4.49834	5.63761
gene3957	rna9170,rna9171,rna9172	protein_coding	488717	MCTP2	.	XP_005618376.1; XP_545835.2; XP_005618377.1	.	multiple C2 and transmembrane domain containing 2	2.04277	733.263	0.254079	4.05593	4.9935e-05	0.00518452	1.09097	733.263	0.327264	0.383811	0.701119	0.902028	-1.13515	733.263	0.253267	-0.722106	0.470229	0.946042	8.74368	9.77387	9.46501	9.59095	9.08264	8.66638	9.20048	9.14642	8.8338	9.09554	9.43967	9.83867	9.1922	9.48948	9.88775	9.14322	9.87826	10.2044	9.78724	9.65785	9.00804	9.47093	9.18344
gene4017	rna9281,rna9282,rna9283,rna9284	protein_coding	479039	RLBP1	.	XP_005618409.1; XP_022272634.1; XP_022272635.1; XP_013967891.1	.	retinaldehyde binding protein 1	-3.0653	378.272	0.630247	-2.56412	0.0103438	0.151821	1.58831	378.272	0.814206	0.819804	0.412328	0.742963	1.83076	378.272	0.630485	1.38376	0.166431	0.818133	9.46345	7.84734	8.0525	8.72015	9.52601	7.83182	7.73108	8.88879	9.77956	8.0855	8.15339	8.25354	7.54219	8.0676	8.31756	7.76776	7.53815	7.92883	8.01418	7.52068	7.53395	7.54386	8.35851
gene4034	rna9331,rna9332	protein_coding	100856637	PLIN1	.	XP_005618413.1; XP_005618412.1	.	perilipin 1	-29.8542	727.672	0.901116	-5.43755	5.40174e-08	4.91559e-05	-206.809	727.672	1.16941	-6.5778	4.77448e-11	1.84653e-07	-2.35162	727.672	0.913015	-1.35119	0.176634	0.827521	10.1231	5.22273	11.6817	3.99296	12.138	6.51248	6.34049	5.31247	5.71301	9.03212	4.91154	5.51778	4.78849	4.50908	4.71996	5.43049	5.18186	4.77383	5.17551	6.59797	7.0146	5.02378	6.76732
gene4084	rna9457,rna9458,rna9459,rna9460,rna9461	protein_coding	106558622	LOC106558622	.	XP_022272687.1; XP_022272689.1; XP_022272688.1; XP_022272690.1; .	.	uncharacterized LOC106558622	-3.11574	126.255	0.517088	-3.17079	0.00152027	0.0480248	-3.69848	126.255	0.670317	-2.81499	0.00487791	0.0705246	-1.52593	126.255	0.522064	-1.16783	0.242874	0.865578	7.95801	6.31719	7.59432	5.70669	8.28242	6.82602	5.98114	7.47436	7.8896	6.0032	6.44655	6.98165	6.52885	6.11468	7.0747	5.37941	6.89489	5.06907	5.65122	5.80615	6.69473	5.9791	7.18981
gene4148	rna9592	protein_coding	488775	ADAMTS7	.	XP_013967816.1	.	ADAM metallopeptidase with thrombospondin type 1 motif 7	-2.68761	177.025	0.604822	-2.35826	0.0183609	0.209561	1.77483	177.025	0.78244	1.05782	0.290136	0.645349	1.70019	177.025	0.605293	1.265	0.20587	0.846139	8.30379	6.87623	6.81712	7.64379	6.85394	9.17423	7.226	5.80281	7.35105	7.3489	6.48109	6.02961	8.07675	7.31813	5.84147	5.89671	6.21072	6.86305	6.98883	7.43182	6.91005	5.74497	6.57342
gene4170	rna9651	protein_coding	610295	S100P	.	XP_852856.2	.	S100 calcium binding protein P	3.12733	1469.01	0.680951	2.41564	0.0157078	0.193317	2.46807	1469.01	0.878935	1.48291	0.138097	0.456683	1.06505	1469.01	0.680623	0.133586	0.89373	0.993405	9.22139	10.8662	9.65393	10.9572	9.43192	8.3509	9.30904	9.46619	8.95562	10.2264	9.37133	9.40362	8.95414	9.68759	10.4675	11.3609	9.16728	10.5072	10.7131	11.9014	10.114	9.37927	9.66676
gene4178	gene4178	pseudogene	610338	LOC610338	.	.	.	.	2.05955	9.95805	0.487881	2.13645	0.032643	NA	2.26577	9.95805	0.618389	1.90819	0.0563672	NA	1.19413	9.95805	0.44436	0.576024	0.564599	0.970703	2.47055	3.53225	2.60509	3.77959	2.76385	2.90748	2.92092	3.06214	3.0928	3.03364	2.94832	2.84859	2.8194	3.12187	3.03047	3.92967	3.27068	3.33933	3.15681	3.62782	3.25878	3.36973	2.88203
gene4187	rna9750	protein_coding	100687287	HTRA3	.	XP_022271988.1	.	HtrA serine peptidase 3	-5.68451	2088.86	0.507447	-4.94048	7.79287e-07	0.000294038	-3.7741	2088.86	0.655206	-2.92448	0.00345035	0.0570877	1.01955	2088.86	0.507762	0.055004	0.956135	0.997574	12.2636	9.75638	11.7007	9.78446	11.8311	12.579	10.5949	10.1451	11.3062	11.6849	9.01266	9.76631	11.1266	9.63785	8.44682	9.49227	9.951	9.98724	10.0448	9.79895	10.4459	9.91746	11.149
gene4200	rna9773,rna9774	protein_coding	610482	MSANTD1	.	XP_022272816.1; XP_005618556.1	.	Myb/SANT DNA binding domain containing 1	-2.24135	118.175	0.410675	-2.83525	0.00457904	0.0932753	-1.13613	118.175	0.533742	-0.344978	0.730111	0.912094	-1.06272	118.175	0.413329	-0.212326	0.831853	0.990308	7.71254	6.5467	6.64529	6.45982	7.14468	8.21781	7.41846	6.75133	6.68697	6.46391	6.96488	6.74804	7.3188	6.79948	6.53995	5.81986	6.7425	6.23627	6.05845	6.48313	6.20413	6.05205	6.58584
gene4222	rna9835	protein_coding	612955	NAT8L	.	XP_853267.2	.	N-acetyltransferase 8 like	-3.48216	187.696	0.593532	-3.03266	0.00242407	0.0645446	-6.01508	187.696	0.766854	-3.37559	0.000736583	0.0205685	-1.21151	187.696	0.596444	-0.464101	0.642575	0.982732	8.30946	6.50844	8.82087	6.23092	9.06157	6.14248	6.56783	7.82305	7.16193	7.09977	7.14675	6.42149	6.58715	6.70782	6.72856	6.30635	7.23245	7.26557	5.58282	6.27056	5.82837	6.05859	7.27862
gene4259	rna9920	protein_coding	488818	FGFBP1	.	XP_005618617.1	.	fibroblast growth factor binding protein 1	-3.11103	388.738	0.754697	-2.1696	0.0300369	0.27193	1.1451	388.738	0.975332	0.200421	0.841151	0.952444	-1.01214	388.738	0.755265	-0.023055	0.981606	0.99946	9.72385	8.08668	7.87306	8.0688	9.76204	5.87665	6.28067	10.4257	6.86483	7.71443	7.33292	7.37372	6.85088	7.1645	9.03054	9.18414	7.50773	7.68166	7.61058	7.73696	7.11597	7.23212	7.77603
gene4271	rna9938,rna9939,rna9940,rna9941,rna9942,rna9943,rna9944	protein_coding	609169	C1QTNF7	.	XP_005618632.1; XP_850892.1; XP_005618631.1; XP_022272872.1; XP_022272870.1; XP_022272871.1; XP_005618629.1	.	C1q and TNF related 7	-3.71789	128.938	0.503364	-3.76365	0.000167454	0.0120489	-4.03829	128.938	0.650085	-3.09767	0.00195052	0.0391368	1.06329	128.938	0.506978	0.174638	0.861364	0.991872	7.85781	5.96086	8.06654	6.05403	7.53294	7.87248	6.96604	5.95562	7.25643	7.58984	5.81415	6.09862	7.25305	5.95302	5.08044	6.00333	5.91103	5.84916	6.32823	6.12835	6.40934	6.15489	7.65361
gene4298	rna10005	protein_coding	403672	HS3ST1	.	XP_536238.1	.	heparan sulfate-glucosamine 3-sulfotransferase 1	-2.16249	731.69	0.373593	-2.97836	0.00289798	0.071961	-3.34349	731.69	0.483098	-3.60456	0.000312685	0.0114782	-1.93988	731.69	0.374744	-2.55099	0.0107416	0.403939	10.3072	9.19465	9.98071	8.23876	9.11743	10.5199	10.2084	9.26508	9.9998	9.74055	8.70423	9.23977	9.40225	9.80385	9.67457	8.89688	9.26607	8.08011	9.41365	8.46965	9.02379	9.28288	9.16688
gene4335	rna10090	protein_coding	479098	UCHL1	.	XP_022272071.1	.	ubiquitin C-terminal hydrolase L1	4.58124	633.605	0.610989	3.59374	0.000325961	0.0189661	2.51034	633.605	0.788984	1.68303	0.0923694	0.375645	-1.92042	633.605	0.610169	-1.54288	0.12286	0.778552	7.8092	10.0052	7.73604	9.06347	7.33582	8.02079	8.21624	8.2252	8.02195	8.54754	8.29149	9.51385	7.91105	8.48244	10.0273	9.01465	9.60151	8.704	8.28861	8.63205	7.79732	11.3291	7.66265
gene4361	rna10153	protein_coding	479110	KLB	.	XP_536257.1	.	klotho beta	-2.6337	71.1463	0.524449	-2.66392	0.00772361	0.129874	-7.86931	71.1463	0.673801	-4.41709	1.0004e-05	0.00100495	1.10139	71.1463	0.530226	0.262765	0.792732	0.990308	6.24765	4.84928	7.96494	4.99142	6.88167	4.54865	5.59751	5.42365	5.11509	6.12034	4.55983	4.73637	4.95389	4.98597	5.42227	4.91069	5.49833	5.26935	5.14927	4.94717	5.38083	5.10979	5.69901
gene4387	rna10222,rna10223,rna10224,rna10225,rna10226	protein_coding	102152184	C3H4orf19	.	XP_013968115.1; XP_005618701.1; XP_005618703.1; XP_022272962.1; XP_022272961.1	.	chromosome 3 C4orf19 homolog	-2.68622	1694.18	0.423373	-3.3672	0.000759359	0.0313575	-2.66329	1694.18	0.546919	-2.58394	0.00976784	0.108477	-1.74692	1694.18	0.423813	-1.89897	0.0575679	0.632061	11.7247	10.2992	10.9074	9.4942	11.1844	10.805	10.0589	12.2957	11.3175	10.1829	9.75138	9.91505	10.1359	10.0447	10.522	11.2355	10.089	9.94931	9.87778	9.96949	10.9478	10.034	10.9896
gene4468	rna10342	protein_coding	488853	LGI2	.	XP_022272113.1	.	leucine rich repeat LGI family member 2	-3.02198	133.288	0.719647	-2.21705	0.0266197	0.255649	1.00062	133.288	0.929032	0.00095629	0.999237	0.999956	1.9373	133.288	0.720174	1.32474	0.185257	0.833045	7.83138	6.23567	7.19014	7.19163	5.64029	7.43357	6.56058	6.0594	8.35092	7.43217	5.71762	5.97552	6.45047	6.67993	5.79711	6.1244	7.57024	4.75428	6.85661	4.8102	5.87916	5.33552	7.1473
gene4472	rna10352,rna10353	protein_coding	488855	SOD3	.	XP_545973.3; XP_022272978.1	.	superoxide dismutase 3	-2.23792	51.6241	0.502124	-2.31448	0.0206413	0.223301	-3.35013	51.6241	0.65363	-2.66851	0.00761892	0.0936513	-1.57906	51.6241	0.512013	-1.2872	0.198024	0.838688	6.42225	5.26004	6.34682	4.59984	6.19664	5.77435	4.68008	5.41872	6.26921	6.45002	5.31624	5.29447	5.6823	4.6933	4.41522	5.90984	4.85549	4.8289	6.02014	4.62519	5.53702	4.77955	6.11171
gene4624	rna10681,rna10682,rna10683,rna10684,rna10685,rna10686	lncRNA	102155344	LOC102155344	.	.; .; .; .; .; .	.	uncharacterized LOC102155344	-2.0545	31.7242	0.475762	-2.18342	0.0290052	0.267358	-1.61719	31.7242	0.615314	-1.12705	0.259723	0.614134	1.15832	31.7242	0.48126	0.440591	0.659509	0.982756	5.56239	4.51883	5.42186	4.72044	5.39918	4.56204	4.20265	5.6639	5.31306	5.14494	4.3145	4.45038	4.69742	4.35468	4.18471	4.93712	4.48783	4.58073	4.48504	4.98207	4.97151	4.81484	5.31821
gene4649	rna10726,rna10727,rna10728,rna10729,rna10730,rna10731,rna10732	protein_coding	488969	SIPA1L2	.	XP_005618871.1; XP_005618873.1; XP_022273122.1; XP_013968218.1; XP_005618872.1; XP_013968220.1; XP_013968221.1	.	signal induced proliferation associated 1 like 2	-2.13673	563.93	0.32232	-3.39849	0.000677585	0.0289374	-1.28444	563.93	0.416638	-0.866793	0.386055	0.72531	1.05503	563.93	0.322883	0.239366	0.810822	0.990308	9.84971	8.75368	9.19287	8.83146	9.93681	10.0158	8.92815	8.789	9.51435	9.40617	9.27009	9.00662	9.35097	8.85844	8.67794	8.37144	8.77272	8.40636	9.11063	8.30483	8.99281	8.18135	9.13493
gene4686	rna10794	protein_coding	488984	ACTA1	.	XP_005618896.1	.	actin, alpha 1, skeletal muscle	-7.53785	5156.82	1.11761	-2.6075	0.00912066	0.142146	-11.411	5156.82	1.44276	-2.43446	0.0149141	0.13758	1.91102	5156.82	1.11767	0.835978	0.403167	0.932645	12.7691	9.85504	14.3017	10.7893	8.39841	8.24926	9.47603	12.4634	8.40039	12.8853	8.43602	9.62203	8.50667	8.86535	8.70879	11.1773	9.32502	9.29896	9.93719	8.93247	10.1543	10.0793	13.7458
gene4784	rna10992,rna10993,rna10994,rna10995,rna10996,rna10997	protein_coding	489008	CTNNA3	.	XP_022273176.1; XP_005618985.1; XP_013968306.1; XP_022273177.1; XP_022273178.1; XP_022273179.1	.	catenin alpha 3	-3.67563	38.5651	0.525128	-3.57626	0.000348551	0.0192081	-1.43792	38.5651	0.679078	-0.771615	0.440342	0.760507	1.57298	38.5651	0.530681	1.23144	0.218157	0.858069	6.23969	4.3589	5.54015	5.01542	5.13032	4.3982	6.00539	5.0018	5.32291	6.5201	4.7688	5.00771	4.69907	4.1428	4.18862	4.33155	5.17922	4.40411	4.95493	4.52579	4.62095	3.97285	5.86726
gene4844	rna11150,rna11151,rna11152	protein_coding	489029	PALD1	.	XP_546147.3; XP_005619039.1; XP_005619040.1	.	phosphatase domain containing, paladin 1	-2.53549	705.602	0.424411	-3.16265	0.0015634	0.0488313	-1.67835	705.602	0.548212	-1.36268	0.172982	0.509475	1.01336	705.602	0.424883	0.0450474	0.96407	0.998536	10.2871	8.94441	9.71102	8.96372	9.73919	9.60429	8.74521	9.13599	10.3616	10.6135	8.70916	9.1079	9.42748	8.81417	8.29272	8.43839	8.45377	8.85933	10.0615	9.22674	9.12849	8.1865	9.35633
gene4895	rna11314,rna11315	protein_coding	479250	MYOZ1	.	XP_005618933.1; NP_001041560.1	.	myozenin 1	-3.49721	305.056	0.729795	-2.47495	0.0133256	0.176014	-19.0387	305.056	0.942728	-4.50911	6.51006e-06	0.000763699	-1.46488	305.056	0.732677	-0.751737	0.452209	0.944492	8.38974	6.58454	10.2832	6.0334	5.90855	6.5601	6.73689	8.10113	6.54401	9.10444	6.069	5.57684	6.44699	6.44191	5.90856	7.8069	6.12297	6.79759	6.84022	6.26416	6.23062	6.86682	10.0635
gene4897	rna11316,rna11317	protein_coding	100855466	SYNPO2L	.	XP_003639038.1; XP_005619093.1	.	synaptopodin 2 like	-2.12429	86.8577	0.500585	-2.17141	0.0298998	0.271714	-7.1923	86.8577	0.646464	-4.40312	1.06707e-05	0.00105144	-1.35244	86.8577	0.506692	-0.859623	0.389997	0.930202	6.67892	5.59039	8.00162	5.15607	5.6383	6.20993	6.17606	6.43706	5.62267	7.11716	5.70242	5.40056	6.07733	5.78115	5.49099	5.68663	5.04917	6.05361	5.48167	5.69539	5.87311	5.71858	8.50704
gene4965	rna11480	protein_coding	610507	ZCCHC24	.	XP_853121.1	.	zinc finger CCHC-type containing 24	-2.24548	484.23	0.522594	-2.23313	0.0255402	0.250702	-1.44948	484.23	0.674836	-0.793576	0.427442	0.752246	1.18243	484.23	0.522955	0.462296	0.643869	0.982732	9.5931	8.4256	9.2036	8.66763	9.66843	9.50055	8.49197	7.62698	9.16084	9.64716	8.93212	8.43993	8.99274	8.1252	7.15528	7.19237	7.72817	8.83724	9.11871	8.76411	8.56831	7.4722	8.77155
gene4978	rna11503,rna11504,rna11505,rna11506	protein_coding	100855524	DYDC1	.	XP_022273312.1; XP_003639051.1; XP_005619147.1; XP_005619148.1	.	DPY30 domain containing 1	2.99346	50.3747	0.478951	3.30267	0.000957687	0.036013	2.21049	50.3747	0.619008	1.84871	0.0644994	0.310456	-1.3519	50.3747	0.469582	-0.926327	0.354276	0.913355	4.56786	6.15844	4.56754	5.7197	4.6119	4.87775	5.61669	4.95395	4.37402	4.96182	5.69179	5.10401	5.71415	6.104	6.13005	5.88578	6.34286	5.61678	5.09486	5.85338	4.63376	6.1414	5.03515
gene5030	rna11625,rna11626,rna11627	protein_coding	479270	ANXA8L1	.	XP_022273334.1; XP_022273335.1; XP_536412.2	.	annexin A8-like 1	2.03133	10182	0.48614	2.10314	0.0354531	0.295506	3.08605	10182	0.627634	2.5903	0.00958925	0.107186	1.05024	10182	0.486105	0.145479	0.884333	0.992502	12.5994	13.6218	12.0667	13.6925	12.4667	11.9916	12.6139	13.0191	12.1385	13.451	12.2853	12.9307	12.8027	12.4755	13.2494	13.9395	12.8934	13.9142	13.7913	14.067	12.8928	13.5029	12.4356
gene5073	rna11779,rna11780,rna11781	protein_coding	489097	UNC5A	.	XP_005619233.1; XP_865859.1; XP_022273382.1	.	unc-5 netrin receptor A	-2.50117	168.75	0.372889	-3.54691	0.00038978	0.0205124	-2.95903	168.75	0.483514	-3.23699	0.00120799	0.0285308	-1.41276	168.75	0.376736	-1.32326	0.185748	0.833045	8.22007	6.89693	7.96527	6.39841	7.90244	7.89855	7.38197	7.05579	7.83028	8.31834	7.25653	6.84367	7.53993	6.66131	6.22198	7.31262	6.19151	6.7216	7.58274	6.74937	7.00259	6.72381	7.65078
gene5109	rna11854	protein_coding	403663	MSX2	.	NP_001003098.1	.	msh homeobox 2	2.23268	436.499	0.544123	2.12963	0.0332023	0.286127	2.23336	436.499	0.701154	1.6533	0.09827	0.387338	1.84424	436.499	0.542727	1.62702	0.103734	0.759836	7.55755	8.71656	8.43943	9.59959	7.34	7.24059	8.17956	8.18389	7.94053	7.88888	8.29171	8.28181	7.75828	8.24297	9.3658	8.41072	9.00552	7.23579	8.70894	7.63081	7.63704	9.44862	7.94554
gene5132	rna11901	protein_coding	489117	DUSP1	.	XP_022273401.1	.	dual specificity phosphatase 1	-2.18194	13659.7	0.362489	-3.10523	0.00190134	0.0548764	-2.35304	13659.7	0.46798	-2.63799	0.00834	0.0990175	-1.07494	13659.7	0.362518	-0.287585	0.773664	0.990308	14.3694	13.2438	14.374	13.1395	14.5312	13.5868	12.9933	14.4538	13.8495	14.2184	13.0765	12.8722	13.1473	12.6509	13.271	14.4115	13.2037	12.9104	13.6439	13.0516	13.324	13.2504	13.7558
gene5178	rna12005	protein_coding	489132	SLIT3	.	XP_005619283.2	.	slit guidance ligand 3	-2.04123	2738.24	0.493064	-2.08784	0.0368126	0.301318	-1.09437	2738.24	0.636527	-0.204383	0.838054	0.951424	1.61585	2738.24	0.493082	1.40402	0.160314	0.814954	11.8977	10.8682	11.6908	11.5605	11.6791	12.1233	11.3602	10.0954	11.4264	11.9823	10.3158	10.7337	11.723	11.069	9.65959	10.5703	11.251	10.6557	11.0748	10.7493	11.6014	10.3431	11.0235
gene5183	rna12013	protein_coding	489133	PANK3	.	XP_546251.2	.	pantothenate kinase 3	-2.61847	7336.55	0.338046	-4.10809	3.98951e-05	0.00461482	-1.78521	7336.55	0.436409	-1.91584	0.0553854	0.285699	1.37931	7336.55	0.338083	1.37229	0.169972	0.819297	13.5186	12.1298	13.4299	12.5938	13.8081	12.0404	12.3513	13.8081	13.1843	12.7649	12.2043	12.7106	12.6234	12.2833	12.5	11.5524	12.6221	12.0499	12.1751	12.2377	12.4212	11.8807	13.4444
gene5262	rna12136,rna12137,rna12138,rna12139,rna12140,rna12141,rna12142,rna12143	protein_coding	479312	EBF1	.	XP_005619300.1; XP_005619302.1; XP_005619303.1; XP_005619301.1; XP_003434559.1; XP_022273454.1; XP_013968520.1; XP_853352.2	.	early B-cell factor 1	-2.37429	882.642	0.485088	-2.57169	0.0101203	0.149534	-1.85869	882.642	0.626213	-1.42809	0.153266	0.481623	1.28335	882.642	0.485297	0.741646	0.458302	0.944492	10.3981	9.1502	10.405	9.51038	10.6243	9.96971	9.78251	9.10405	9.80534	10.4127	9.43813	9.66764	10.1311	9.47175	7.76554	8.462	8.98177	8.95317	9.43112	8.88017	9.52729	8.46516	9.82452
gene5329	rna12290	protein_coding	100855818	GM2A	.	XP_003639059.1	.	GM2 ganglioside activator	2.00871	5214.02	0.276223	3.64295	0.000269531	0.016555	1.39037	5214.02	0.356508	1.33368	0.182309	0.521606	1.03544	5214.02	0.276101	0.181957	0.855616	0.991657	11.5536	12.5599	12.1346	12.6101	11.8139	11.4947	12.0197	11.703	11.8022	12.0247	12.5707	12.2544	12.0018	12.3501	11.8135	12.2521	12.4984	13.1496	12.5324	12.6524	12.325	12.1718	11.8426
gene5359	rna12372,rna12373,rna12374,rna12375,rna12376	protein_coding	442985	PDGFRB	PDGFR-1	XP_005618929.1; XP_005618928.1; NP_001003382.1; XP_005618930.1; XP_022273042.1	.	platelet derived growth factor receptor beta	-2.36996	3282.81	0.537807	-2.3147	0.0206293	0.223301	1.1924	3282.81	0.694304	0.365647	0.714628	0.907605	1.94031	3282.81	0.537817	1.77809	0.0753898	0.694562	12.2614	11.0165	11.719	11.9729	11.9028	12.9034	11.2909	10.2039	11.8191	11.7123	11.1322	11.0017	12.0869	11.4335	9.4854	10.7584	10.9446	10.5671	11.5377	10.9517	11.2504	10.0428	11.0513
gene5379	rna12412,rna12413	protein_coding	489196	AFAP1L1	.	XP_022273535.1; XP_022273534.1	.	actin filament associated protein 1 like 1	-3.62001	455.852	0.437059	-4.24656	2.17081e-05	0.00299844	-2.03134	455.852	0.564786	-1.8103	0.0702497	0.325184	1.03598	455.852	0.438071	0.1164	0.907336	0.994532	9.90032	8.04365	9.11809	8.09538	8.91767	9.50794	8.05181	8.36954	9.67788	10.2601	7.57921	7.72862	8.78926	8.04519	7.13814	7.75923	7.89718	8.34166	9.04972	8.09595	8.59916	7.70309	8.90016
gene5382	rna12418,rna12419,rna12420,rna12421,rna12422,rna12423,rna12424,rna12425	protein_coding	612309	ABLIM3	.	XP_022273536.1; XP_013968547.1; XP_013968546.1; XP_013968545.1; XP_013968550.1; XP_013968549.1; XP_013968548.1; XP_013968551.1	.	actin binding LIM protein family member 3	-2.22834	4193.6	0.37059	-3.11928	0.00181296	0.0539036	1.05203	4193.6	0.478435	0.152959	0.878431	0.963783	1.67099	4193.6	0.37061	1.9986	0.0456513	0.598716	12.6136	11.4576	12.1252	12.1984	12.3872	12.2376	11.2642	11.1872	12.6395	13.0468	10.8385	11.4843	11.5956	11.2358	11.2532	11.3588	11.7869	11.5494	12.1005	11.8831	11.8971	11.6197	11.8112
gene5401	rna12459	protein_coding	489201	ESM1	.	XP_546319.2	.	endothelial cell specific molecule 1	3.75885	1291.41	0.58063	3.29003	0.00100176	0.0369651	6.10272	1291.41	0.749724	3.48055	0.000500387	0.0157979	1.3151	1291.41	0.580029	0.681291	0.495687	0.95854	8.75025	10.6599	8.44592	11.0551	8.67624	8.51452	8.78195	9.95585	8.86778	9.17547	8.8145	8.93236	9.11066	10.9815	11.1523	9.32939	9.45737	9.99656	10.4072	10.6753	11.3455	8.91173	9.21601
gene5448	rna12527	protein_coding	612454	FGF10	.	XP_005619394.1	.	fibroblast growth factor 10	-5.8338	393.639	0.596841	-4.26318	2.01542e-05	0.00283441	-4.25161	393.639	0.770403	-2.71028	0.00672264	0.0873209	1.35642	393.639	0.597988	0.735472	0.462052	0.944492	9.68333	7.13815	9.6667	7.57907	9.77326	8.80062	8.31443	7.06698	9.33973	9.38199	6.8112	7.60958	7.82473	7.34444	5.95172	7.05758	6.65445	7.96092	8.40361	7.53223	7.35799	6.3777	8.97725
gene5456	rna12539,rna12540,rna12541,rna12542,rna12543,rna12544,rna12545,rna12546	protein_coding	612464	C4H5orf34	.	XP_022273565.1; XP_022273564.1; XP_855288.1; XP_005619397.1; XP_022273567.1; XP_005619396.1; XP_022273568.1; XP_022273566.1	.	chromosome 4 C5orf34 homolog	2.07211	76.5527	0.480005	2.18978	0.0285405	0.265532	8.11024	76.5527	0.626487	4.82012	1.43472e-06	0.000277439	2.30352	76.5527	0.471023	2.55579	0.0105946	0.403939	5.10565	6.16677	4.33959	7.37183	4.66976	5.23234	6.28335	4.85027	5.47013	5.32577	6.08713	5.52047	6.19924	6.45373	5.84791	5.51766	6.01749	6.20382	6.32414	6.06044	5.97591	5.27235	5.10086
gene5470	rna12596	protein_coding	479346	SELENOP	SEPP1	NP_001108590.1	.	selenoprotein P	-3.97823	38245.8	0.373796	-5.32945	9.85105e-08	8.02083e-05	-5.58228	38245.8	0.482581	-5.14081	2.73557e-07	8.74081e-05	-1.47407	38245.8	0.373825	-1.4975	0.134263	0.785235	16.2388	14.2467	16.1678	13.6869	16.088	14.4439	14.4162	16.4094	15.7418	15.8344	14.514	14.5151	14.4928	14.1209	13.8815	14.5495	14.1312	14.9932	14.7151	13.9952	14.7833	13.789	15.4275
gene5492	rna12647,rna12648	protein_coding	489221	C7	.	XP_546339.2; XP_022273600.1	.	complement C7	-4.81186	2427.22	0.658732	-3.44084	0.000579908	0.0260034	-4.02849	2427.22	0.850489	-2.36363	0.0180971	0.15391	-1.09284	2427.22	0.658939	-0.194379	0.845879	0.990964	12.3858	10.1191	12.0014	9.99111	12.7114	10.9212	9.69606	10.1002	12.2527	11.8339	10.1902	11.6466	10.5826	10.3542	8.41078	9.6156	9.39898	9.25547	10.6902	9.23291	9.63906	9.44995	11.3254
gene5566	rna12791,rna12792,rna12793,rna12794,rna12795,rna12796,rna12797	protein_coding	479368	RAI14	.	XP_005619468.1; XP_005619469.1; XP_022273648.1; XP_005619470.1; XP_022273647.1; XP_005619472.2; XP_005619467.2	.	retinoic acid induced 14	-2.14544	2573.9	0.377984	-2.91355	0.00357348	0.0818989	1.53995	2573.9	0.487999	1.27641	0.20181	0.547145	2.04853	2573.9	0.377982	2.73713	0.00619781	0.357541	11.8296	10.7281	11.1399	11.7628	11.8874	11.0667	10.6431	11.9664	11.6659	11.6058	10.614	11.0307	11.2093	10.7452	10.4841	10.2018	10.6905	11.2786	11.4043	10.8294	11.0205	10.1905	11.4044
gene5593	rna12850	protein_coding	479373	PDZD2	.	XP_536512.3	.	PDZ domain containing 2	-2.71876	1060.67	0.525792	-2.74433	0.00606341	0.112337	-1.98886	1060.67	0.678909	-1.46108	0.143994	0.466413	1.041	1060.67	0.526063	0.110188	0.91226	0.994532	10.8804	9.43706	10.4871	9.4949	10.8249	9.74055	9.72731	11.4107	9.9344	9.74789	10.3431	9.64243	9.54063	9.33056	9.31713	8.48047	9.09297	9.35474	9.6326	9.96218	9.49799	8.82051	10.1103
gene5654	rna12925,rna12926,rna12927,rna12928,rna12929,rna12930,rna12931,rna12932,rna12933,rna12934,rna12935,rna12936	lncRNA	111095666	LOC111095666	.	.; .; .; .; .; .; .; .; .; .; .; .	.	uncharacterized LOC111095666	2.46297	73.0213	0.633935	2.05131	0.0402364	0.313581	-1.46973	73.0213	0.809762	-0.686068	0.49267	0.794112	1.03179	73.0213	0.628004	0.0719008	0.942681	0.996372	4.95737	6.25964	6.86012	6.30398	4.60918	5.37258	5.22593	5.39408	5.88983	5.05238	6.01735	5.50879	5.56037	5.25014	5.1083	6.0249	6.53208	4.7107	6.18802	5.45546	7.18172	6.17237	6.75333
gene5675	rna12964,rna12965,rna12966	lncRNA	102151393	LOC102151393	.	.; .; .	.	uncharacterized LOC102151393	-3.38006	100.517	0.619226	-2.8375	0.0045469	0.0931663	1.00395	100.517	0.801118	0.00709552	0.994339	0.998222	1.48796	100.517	0.620906	0.923393	0.355803	0.914799	7.65772	5.89869	6.46806	6.47264	6.01214	6.79928	5.98396	6.04891	7.6595	7.97155	6.06788	5.633	6.53292	5.30362	5.04163	5.05451	5.62254	5.69482	7.24838	5.37419	6.30336	4.9869	6.40869
gene5678	rna12969	protein_coding	491486	ANKH	.	XP_005619485.1	.	ANKH inorganic pyrophosphate transport regulator	2.03159	2714.57	0.295659	3.45875	0.000542693	0.0250421	2.26514	2714.57	0.381637	3.0909	0.00199552	0.0395271	1.18276	2714.57	0.295413	0.819745	0.412362	0.935635	10.5978	11.6206	10.6831	11.8628	10.7198	10.5167	11.2779	10.6409	10.643	11.1103	11.453	11.1579	11.298	11.4708	11.5469	11.0028	11.2731	12.1671	11.8132	11.1419	11.4917	11.3656	10.8018
gene5699	rna13004	protein_coding	489267	GLB1L3	.	XP_005620347.1	.	galactosidase beta 1 like 3	2.34774	48.1874	0.473714	2.59919	0.00934449	0.144704	-2.55821	48.1874	0.610495	-2.21973	0.0264371	0.193739	-2.85719	48.1874	0.475716	-3.18383	0.0014534	0.218621	4.82427	6.06026	5.90099	4.539	4.96281	5.53707	5.14343	4.52401	4.60148	5.2867	5.57604	5.98143	5.29386	5.79484	5.23817	4.9561	6.15057	4.61793	5.93354	6.60513	5.0528	5.73944	5.9801
gene5754	rna13117,rna13118,rna13119,rna13120	protein_coding	489286	FLI1	.	XP_005619621.1; XP_005619623.1; XP_022273802.1; XP_546404.2	.	Fli-1 proto-oncogene, ETS transcription factor	-2.0627	1255.91	0.329429	-3.17074	0.00152051	0.0480248	-1.56639	1255.91	0.425508	-1.52158	0.128115	0.439844	-1.05716	1255.91	0.329722	-0.243218	0.807836	0.990308	10.9774	9.93266	10.5001	9.8527	10.8456	10.3397	9.96814	10.0413	10.8799	11.2879	9.84125	10.2087	10.3357	9.82691	9.41711	9.91502	9.72636	9.86468	10.6738	9.85432	10.1338	9.60839	10.4935
gene5771	rna13150,rna13151,rna13152,rna13153,rna13154,rna13155	protein_coding	489289	KIRREL3	.	XP_013968767.1; XP_005619627.1; XP_005619628.1; XP_546407.4; XP_005619629.1; XP_022273811.1	.	kirre like nephrin family adhesion molecule 3	3.12052	245.754	0.445	3.68941	0.000224778	0.0150533	-1.36885	245.754	0.570922	-0.793397	0.427546	0.752291	-1.27067	245.754	0.442322	-0.781318	0.434616	0.938733	6.58578	8.2281	8.33419	7.88231	6.75347	7.00561	7.2987	7.30906	6.95248	6.85609	8.65292	7.33044	6.86642	7.69964	8.42436	8.0072	8.02851	6.78571	8.29342	7.29345	7.47878	8.82995	7.45676
gene5810	rna13294,rna13295,rna13296,rna13297	protein_coding	489306	ROBO4	.	XP_005619672.1; XP_005619671.1; XP_546424.3; XP_022273858.1	.	roundabout guidance receptor 4	-2.33649	319.298	0.415917	-2.94372	0.00324291	0.0764754	-1.46142	319.298	0.537381	-1.0186	0.308394	0.661332	1.1478	319.298	0.416688	0.477262	0.633176	0.982732	9.04258	7.8174	8.56519	8.01724	8.88995	8.74192	7.52148	7.71767	9.25025	8.9385	7.45597	8.01147	8.20237	7.93562	6.88845	7.30671	7.66673	7.62804	8.82358	8.04522	8.19271	7.42111	8.1683
gene5813	rna13312,rna13313,rna13314	protein_coding	489309	ESAM	.	XP_546427.2; XP_005619675.1; XP_005619676.1	.	endothelial cell adhesion molecule	-2.03293	656.403	0.424637	-2.41044	0.0159334	0.193629	-1.43649	656.403	0.548476	-0.952736	0.340724	0.690734	1.02304	656.403	0.425004	0.0773115	0.938376	0.996372	10.0109	8.98698	9.54312	9.02038	9.84464	9.85482	8.59021	8.63462	10.2268	9.94069	8.47074	9.26589	9.44546	9.06913	7.73898	8.42195	8.95809	9.05916	9.71172	9.23429	9.26101	8.29061	9.29067
gene5854	rna13356,rna13357,rna13358,rna13359,rna13360,rna13361	protein_coding	489335	VWA5A	.	XP_013968819.1; XP_013968820.1; XP_022273868.1; XP_022273869.1; XP_022273866.1; XP_022273867.1	.	von Willebrand factor A domain containing 5A	-2.08032	1138.16	0.394533	-2.67862	0.00739265	0.12729	-2.29495	1138.16	0.509399	-2.3527	0.0186377	0.156274	-1.03861	1138.16	0.394819	-0.138444	0.889889	0.993093	10.7278	9.67074	10.8147	9.61613	10.7335	9.87168	9.38169	9.91779	10.3501	11.2446	9.97854	9.8257	9.6276	9.88039	9.80056	9.58477	10.0555	8.84113	10.2408	9.36781	9.9824	9.11601	10.5033
gene5880	rna13396,rna13397,rna13398,rna13399,rna13400,rna13401	protein_coding	610239	SCN3B	.	XP_852775.2; XP_005619701.1; XP_005619700.1; XP_022273877.1; XP_005619702.1; XP_013968825.1	.	sodium voltage-gated channel beta subunit 3	-3.67861	418.829	0.478299	-3.92884	8.53569e-05	0.00727602	-5.2271	418.829	0.618806	-3.85583	0.000115338	0.00566439	-1.82707	418.829	0.480623	-1.80918	0.0704226	0.678897	9.78813	7.90822	9.4255	7.03926	8.97703	9.20631	8.04947	7.99452	9.7103	9.97148	7.46118	7.84817	8.77892	8.31649	7.50906	7.46636	7.42518	7.74855	8.85036	6.82661	8.20112	7.73351	9.30194
gene6015	rna13735,rna13736	protein_coding	106558795	LOC106558795	.	.; XP_022273975.1	.	uncharacterized LOC106558795	2.76172	142.48	0.439866	3.33184	0.000862732	0.0342217	4.87986	142.48	0.566244	4.03861	5.37688e-05	0.00327482	1.84348	142.48	0.433476	2.03572	0.0417788	0.583774	5.7536	7.22041	5.81997	8.10348	5.81532	5.85769	6.38081	5.96701	5.96963	6.84627	6.71989	6.60478	6.3415	7.02515	6.97681	6.60273	7.20576	7.9767	7.3682	6.87921	6.80951	6.69973	5.98746
gene6029	rna13779	protein_coding	489396	LOC489396	.	XP_546514.2	.	nicotinamide N-methyltransferase	-2.34922	132.604	0.607454	-2.02844	0.0425153	0.320314	-3.7325	132.604	0.78463	-2.42171	0.0154478	0.140575	-1.18063	132.604	0.609912	-0.392773	0.694487	0.98674	7.63652	6.40491	8.06607	6.16383	6.50121	6.99296	7.26048	6.47266	7.1678	8.0035	5.12025	5.5311	6.86641	6.19204	5.0998	6.87353	6.07868	5.86348	7.26897	6.68628	6.17142	6.98888	6.19187
gene6090	rna13942,rna13943,rna13944	lncRNA	111095843	LOC111095843	.	.; .; .	.	uncharacterized LOC111095843	5.36179	583.172	0.593721	4.08056	4.49266e-05	0.00492918	5.3303	583.172	0.768298	3.14229	0.00167631	0.0356216	-1.84912	583.172	0.592559	-1.49663	0.134489	0.7857	7.50375	9.92746	6.6265	9.04037	7.21149	7.33917	8.71943	7.56331	7.749	7.976	9.79357	9.55521	9.00228	9.45354	9.01717	8.13257	10.4091	9.02343	8.70629	9.63388	7.46935	9.88146	7.14201
gene6091	rna13945,rna13946	protein_coding	100855470	C5H11orf53	.	XP_022274042.1; XP_005619860.2	.	chromosome 5 C11orf53 homolog	3.08254	262.382	0.517779	3.13671	0.00170857	0.0519154	1.85575	262.382	0.667956	1.33542	0.181739	0.520315	-1.37048	262.382	0.51604	-0.88109	0.378269	0.926456	6.90158	8.52875	7.18193	8.07379	6.42498	6.43505	8.2337	6.4426	7.03874	7.31696	8.40978	7.80104	8.01163	8.25203	7.8019	8.25143	9.06268	8.13659	7.9837	8.06105	6.99836	8.43694	7.79858
gene6131	rna14028,rna14029	protein_coding	479452	SLC35F2	.	XP_013968925.1; XP_005619888.1	.	solute carrier family 35 member F2	2.03164	1781.63	0.419762	2.43626	0.0148401	0.186853	2.06202	1781.63	0.541832	1.9269	0.053992	0.281634	1.12989	1781.63	0.419508	0.419988	0.674494	0.984653	10.0031	11.026	10.1581	11.2021	10.2107	10.0749	10.6951	9.72546	9.67083	10.6062	10.7349	10.7144	10.6377	10.9476	10.9773	11.0235	10.7282	11.1206	10.7469	10.6814	11.0011	10.905	10.188
gene6176	rna14119	protein_coding	489432	MMP7	.	NP_001229655.1	.	matrix metallopeptidase 7	2.73344	1757.37	0.639313	2.26918	0.0232574	0.238116	3.38328	1757.37	0.824894	2.13169	0.033032	0.218846	2.67173	1757.37	0.638844	2.21928	0.0264675	0.52894	9.07491	10.5254	10.1848	11.9432	9.37593	8.03955	8.8088	9.39782	9.13068	10.4764	11.1768	11.2034	8.90413	9.36865	9.79609	10.3646	9.35811	9.6187	10.6827	8.5696	10.7245	10.6907	9.18238
gene6214	rna14214	protein_coding	607122	WSCD1	.	XP_848808.1	.	WSC domain containing 1	-5.2135	367.583	0.461841	-5.15816	2.49382e-07	0.000154318	-5.12723	367.583	0.597265	-3.9483	7.87093e-05	0.00433322	-1.28657	367.583	0.464368	-0.782854	0.433713	0.938733	9.71435	7.3309	9.32672	6.96857	9.08157	8.50916	7.44373	8.44205	9.63922	9.82905	7.39263	7.9286	7.97396	7.15253	6.67002	6.93137	7.28377	6.82585	8.72017	7.35924	7.4314	7.01757	9.06562
gene6255	rna14326	protein_coding	489458	ALOX15	.	XP_546576.2	.	arachidonate 15-lipoxygenase	-3.83793	329.098	0.616875	-3.14541	0.00165854	0.0508523	-12.4935	329.098	0.797007	-4.57099	4.85436e-06	0.000636415	-1.41845	329.098	0.619474	-0.814095	0.415591	0.9365	8.89095	6.95032	10.0899	6.44565	6.93221	9.20811	8.07745	6.62816	7.9934	8.96011	6.53425	6.37074	8.17768	6.75907	5.87616	7.42218	6.92841	7.12313	6.97657	7.25307	7.098	6.8507	8.19679
gene6264	rna14343,rna14344	protein_coding	489459	BCL6B	.	XP_546577.2; XP_022274185.1	.	B-cell CLL/lymphoma 6B	-2.44725	441.274	0.412089	-3.13322	0.00172902	0.0520387	-1.52127	441.274	0.532793	-1.13605	0.255936	0.611945	-1.10867	441.274	0.412954	-0.360414	0.718538	0.987608	9.65214	8.36023	8.81772	8.21253	9.21493	9.56974	8.0243	8.27071	9.37267	9.87238	7.99332	8.37416	9.05745	8.32549	7.19324	7.77382	8.3516	8.30158	9.30691	8.35929	8.51992	7.77267	8.78305
gene6266	rna14346,rna14347,rna14348,rna14349	protein_coding	489460	SLC16A11	.	XP_005620007.1; XP_005620004.1; XP_005620008.1; XP_005620006.1	.	solute carrier family 16 member 11	2.0625	1284.34	0.497297	2.10014	0.0357163	0.295945	-2.14371	1284.34	0.641618	-1.71459	0.0864212	0.362677	-1.3715	1284.34	0.497093	-0.916841	0.359226	0.915287	9.41557	10.4597	11.1039	10.004	9.3659	9.11276	8.99373	10.2163	9.62374	9.95034	10.1549	10.4152	9.56534	9.6599	10.2379	10.6648	10.1084	9.11778	10.8968	9.96225	9.12184	11.2219	10.219
gene6301	rna14440,rna14441	protein_coding	607829	FGF11	.	XP_022274229.1; XP_849741.1	.	fibroblast growth factor 11	3.08003	269.078	0.460172	3.52682	0.000420582	0.021616	3.98908	269.078	0.594373	3.35825	0.000784363	0.0213253	1.14695	269.078	0.457514	0.432342	0.665493	0.984012	6.79713	8.42091	6.6247	8.6193	7.23919	7.09776	7.35827	6.76469	7.15832	7.29004	7.73114	8.07383	7.77325	7.78099	7.74368	7.386	7.56499	9.13408	7.31289	9.26853	7.42948	7.77456	6.92927
gene6368	rna14596,rna14597,rna14598,rna14599	protein_coding	489492	ARHGEF15	.	XP_022274267.1; XP_022274268.1; XP_005620083.1; XP_860396.1	.	Rho guanine nucleotide exchange factor 15	-2.67474	473.756	0.429907	-3.30164	0.000961211	0.036013	-1.97408	473.756	0.555534	-1.76619	0.0773642	0.340889	-1.09057	473.756	0.430769	-0.290363	0.771539	0.990308	9.76472	8.3447	9.20159	8.22036	9.6684	9.6247	8.20296	8.40652	9.44886	9.74367	8.17027	9.09877	8.81495	8.25641	7.13251	7.83669	8.01506	8.08166	9.35227	8.34239	8.40438	7.75213	9.05688
gene6484	rna14910	protein_coding	489531	MFAP4	.	XP_546650.2	.	microfibril associated protein 4	-2.26939	1677.41	0.583288	-2.02697	0.0426659	0.321026	-3.07805	1677.41	0.753002	-2.15406	0.0312351	0.212679	1.03648	1677.41	0.583429	0.0886032	0.929397	0.995478	11.2228	10.0405	11.7143	10.0922	9.91721	10.5432	10.1527	10.0598	10.6366	12.044	10.5445	9.13697	10.6394	9.34855	8.45215	9.90708	9.68269	9.05905	10.7597	9.78715	10.6856	10.3625	11.0157
gene6490	rna14923,rna14924,rna14925	protein_coding	489534	LOC489534	.	XP_022274354.1; XP_546653.2; XP_022274355.1	.	GRB2-related adapter protein	-2.49922	465.311	0.436443	-3.02783	0.00246316	0.0653604	-2.3366	465.311	0.56388	-2.17141	0.0299004	0.206869	-1.14589	465.311	0.437333	-0.449232	0.653264	0.982756	9.65513	8.33337	9.36146	8.13729	8.96178	9.14395	8.00217	8.80478	9.7375	9.87639	8.11758	8.37824	8.761	7.65969	7.76498	8.35573	8.11189	8.18051	9.32693	8.63795	8.39914	8.1062	9.09416
gene6516	rna14981,rna14982	protein_coding	489542	RASD1	.	XP_546661.2; XP_003434687.1	.	ras related dexamethasone induced 1	2.12828	179.847	0.424078	2.56955	0.0101831	0.150174	1.89902	179.847	0.549499	1.68381	0.0922182	0.375251	-1.48972	179.847	0.422801	-1.36006	0.17381	0.82424	6.86667	7.95765	6.4576	7.38201	7.2426	7.10688	7.2535	6.62887	7.04467	6.66002	7.51778	6.9935	7.57587	7.30605	7.3956	7.85712	6.80464	8.2992	8.63572	7.18816	7.91288	6.76073	6.67116
gene6568	rna15132	lncRNA	111095922	LOC111095922	.	.	.	uncharacterized LOC111095922	-2.21877	129.478	0.575937	-1.99633	0.0458982	0.334189	-3.77687	129.478	0.7436	-2.57825	0.0099301	0.109166	-1.12374	129.478	0.578302	-0.291048	0.771014	0.990308	7.51065	6.36011	8.11114	6.19467	7.09455	7.76805	6.72424	6.82962	7.41948	6.15872	6.29681	6.51184	7.18524	6.45	6.20712	6.00622	6.05699	5.86883	6.31178	5.51761	7.06623	6.39109	7.3069
gene6651	rna15354	protein_coding	609429	JUN	.	XP_005620302.1	.	Jun proto-oncogene, AP-1 transcription factor subunit	-3.06963	6172.95	0.447176	-3.61841	0.000296421	0.0177051	-1.41065	6172.95	0.577352	-0.859718	0.389945	0.727817	1.06458	6172.95	0.447233	0.20187	0.840018	0.990308	13.5972	11.9792	12.5657	12.0695	14.4695	12.4143	12.2721	12.4101	11.992	12.7874	11.9932	12.0339	12.3984	11.8435	12.2028	12.044	11.601	11.5942	12.3695	11.3625	11.7384	12.756	12.3072
gene6673	rna15401,rna15402	protein_coding	479557	PLPP3	.	XP_022274532.1; XP_536696.2	.	phospholipid phosphatase 3	-2.11346	4915.36	0.213161	-5.06474	4.08961e-07	0.000197353	-2.12366	4915.36	0.275314	-3.94659	7.92712e-05	0.0043356	-1.34731	4915.36	0.213339	-2.01594	0.0438064	0.590137	13.0028	11.9231	12.5797	11.4931	13.1475	12.991	12.237	12.1161	12.5343	12.7343	11.8023	12.0489	12.1706	12.2061	11.9965	11.8405	12.2386	11.8999	12.0112	11.5396	11.865	12.1862	12.2558
gene6689	rna15448	protein_coding	610541	TTC22	.	XP_853162.3	.	tetratricopeptide repeat domain 22	3.45225	97.1113	0.566389	3.15602	0.00159939	0.0493864	2.66346	97.1113	0.730357	1.93508	0.0529805	0.279158	-1.19384	97.1113	0.560761	-0.455833	0.64851	0.982732	5.30164	7.08575	5.41415	6.82833	5.63837	5.03542	5.32413	6.0561	5.57484	6.1377	6.53773	6.92441	5.27384	5.64933	6.65396	7.42253	6.21311	6.79276	5.8435	6.62768	7.59778	6.59784	5.12824
gene6725	rna15535	lncRNA	106558831	LOC106558831	.	.	.	uncharacterized LOC106558831	-2.32717	561.412	0.480174	-2.53778	0.0111558	0.15908	-3.4087	561.412	0.619874	-2.85416	0.00431506	0.0657028	-1.02391	561.412	0.480764	-0.0709105	0.943469	0.996372	9.66249	8.44377	10.1792	8.41006	9.57799	9.16458	8.21987	8.48958	9.38284	10.0461	8.32309	8.75713	8.53934	7.77152	7.72403	8.7125	7.62779	8.77777	9.29095	8.74718	9.04886	7.45788	9.0271
gene6726	rna15536,rna15537	protein_coding	100687346	PODN	.	XP_013969257.2; XP_005620334.1	.	podocan	-2.39976	706.091	0.506026	-2.49571	0.0125707	0.169693	-3.88166	706.091	0.653482	-2.99423	0.00275142	0.0489246	-1.32487	706.091	0.50668	-0.801003	0.42313	0.9365	10.1196	8.85649	10.4077	8.45092	10.1804	9.68119	8.57974	8.29308	9.71908	10.4025	8.78802	9.1909	9.05181	8.08871	7.9861	8.43396	7.98853	9.13535	9.72255	9.04261	9.55885	7.69563	9.43243
gene6740	rna15576	protein_coding	100855667	ISG15	.	XP_003639101.1	.	ISG15 ubiquitin-like modifier	3.0806	2486.06	0.606328	2.67712	0.00742587	0.127501	1.271	2486.06	0.78267	0.442036	0.658463	0.881865	-1.53872	2486.06	0.606185	-1.02565	0.305059	0.888635	10.1497	11.7729	10.8051	11.1511	9.11089	9.20307	10.0508	10.4442	10.4749	11.3473	11.3015	10.1029	11.4141	11.1497	11.2333	11.6869	12.8993	10.4835	10.3843	11.7853	9.04462	10.7883	10.1906
gene6750	rna15615,rna15616,rna15617	protein_coding	606971	TNFRSF18	GITR	XP_005620399.1; XP_022273765.1; NP_001177673.1	.	TNF receptor superfamily member 18	2.08605	1087.34	0.528877	2.00571	0.0448876	0.330552	-1.54242	1087.34	0.682792	-0.915641	0.359855	0.707544	-2.21423	1087.34	0.528876	-2.16838	0.0301296	0.537623	9.48457	10.5455	10.0236	9.39839	9.29326	9.83553	9.76824	9.7312	9.37969	9.23204	9.87315	10.2995	9.84957	9.88899	9.69118	10.4179	10.837	9.86606	8.97203	10.1423	8.53059	11.4809	9.39266
gene6783	rna15708,rna15709,rna15710,rna15711,rna15712,rna15713,rna15714,rna15715	protein_coding	607269	CALML6	.	XP_005620463.1; XP_022274626.1; XP_022274627.1; XP_022274625.1; XP_022274622.1; XP_005620467.1; XP_022274623.1; XP_022274624.1	.	calmodulin like 6	-2.28092	222.099	0.308403	-3.85735	0.000114625	0.00886622	-2.17214	222.099	0.40014	-2.79681	0.00516095	0.0735118	-1.33227	222.099	0.311277	-1.32963	0.183639	0.83288	8.59391	7.40434	8.10923	6.9906	8.56262	7.57517	7.42119	8.0034	8.17117	8.86359	7.26058	7.61122	7.33334	7.29443	7.23527	7.84137	7.17922	7.75518	7.64701	7.64499	7.25016	7.45402	8.09514
gene6880	rna16003	protein_coding	479597	ENO1	.	XP_536735.3	.	enolase 1	2.53653	19101.2	0.418242	3.21071	0.00132405	0.0435811	3.67116	19101.2	0.539952	3.47482	0.000511194	0.0159761	1.27053	19101.2	0.418207	0.825978	0.408816	0.934806	13.1391	14.482	12.9512	14.8274	13.0662	13.2174	13.4569	13.4433	13.2485	13.9552	14.0599	13.4515	13.5608	13.8153	13.82	14.7117	13.6507	14.9529	14.299	14.9396	14.3982	13.9924	12.8927
gene6886	rna16011	lncRNA	111095987	LOC111095987	.	.	.	uncharacterized LOC111095987	2.18463	39.6878	0.392105	2.87521	0.00403756	0.0871143	2.05201	39.6878	0.50721	2.0446	0.0408946	0.243399	-1.09881	39.6878	0.381291	-0.356516	0.721454	0.987608	4.53151	5.65825	4.49562	5.52485	4.93687	4.74498	4.92487	4.59117	4.26504	5.33809	5.59918	5.15993	5.19636	5.34551	4.72548	5.18882	4.42852	5.8241	5.39994	5.74937	5.85694	5.50419	4.69696
gene6900	rna16057,rna16058	protein_coding	479602	RBP7	.	XP_013969399.1; XP_536740.1	.	retinol binding protein 7	-6.40749	175.225	0.486194	-5.51171	3.55356e-08	3.6649e-05	-8.90926	175.225	0.633248	-4.98273	6.26934e-07	0.00015643	-2.08974	175.225	0.495967	-2.14394	0.0320374	0.547041	8.80349	6.12164	8.21639	5.06046	7.91593	9.00204	7.65826	6.87556	8.13442	7.62304	5.52848	6.48036	7.45091	5.85763	5.93191	6.38596	6.23767	5.5502	6.76485	5.72732	6.66201	5.68133	7.67391
gene6908	rna16070,rna16071	protein_coding	489647	LOC489647	.	XP_546767.3; XP_022274751.1	.	cadherin-1-like	2.29969	1144.1	0.459862	2.6126	0.0089856	0.140838	2.12084	1144.1	0.59362	1.82715	0.067677	0.319017	-1.01994	1144.1	0.459485	-0.0619861	0.950574	0.996868	9.28415	10.4858	9.37239	10.4574	9.01348	9.40461	9.46805	9.67393	9.81932	9.47811	9.4709	10.4483	9.42742	9.89274	10.5097	10.7094	10.4085	10.5991	10.0871	9.26251	9.50845	10.9723	9.55373
gene6910	rna16076	protein_coding	489649	DBNDD1	.	XP_013969407.2	.	dysbindin domain containing 1	2.26357	451.816	0.468708	2.51457	0.0119179	0.164763	2.73217	451.816	0.603855	2.40132	0.0163362	0.144826	1.89305	451.816	0.467118	1.97105	0.0487181	0.604996	7.60043	8.77991	8.25033	9.70093	7.63216	7.60063	8.38052	7.69885	7.94532	8.14829	8.29004	8.3945	8.10143	8.61297	8.46622	8.73539	8.79177	9.32343	8.7935	8.65186	8.35287	8.58829	8.21409
gene6918	rna16095,rna16096	protein_coding	100855499	SPIRE2	.	XP_022274764.1; XP_022274765.1	.	spire type actin nucleation factor 2	2.02226	695.143	0.300609	3.3797	0.000725662	0.0305779	1.69537	695.143	0.387668	1.96456	0.0494653	0.270489	1.04862	695.143	0.299763	0.228484	0.81927	0.990308	8.66238	9.68	8.98617	9.74846	8.4564	8.79082	9.53251	8.75072	8.79552	8.87777	9.12445	9.69242	9.05691	9.4904	9.70015	9.8579	9.56888	9.28882	9.38766	8.96926	9.50133	10.149	8.77858
gene6938	rna16159,rna16160,rna16161,rna16162,rna16163	protein_coding	489660	CBFA2T3	.	XP_005620622.1; XP_022274792.1; XP_005620626.1; XP_022274793.1; XP_005620625.1	.	CBFA2/RUNX1 translocation partner 3	-2.02203	142.892	0.357107	-2.84454	0.00444751	0.0912505	-1.35091	142.892	0.461657	-0.939946	0.347245	0.696905	1.20253	142.892	0.358514	0.742152	0.457995	0.944492	7.74016	6.72237	7.42605	6.9908	7.3522	7.45149	7.37696	6.83004	7.52654	7.86738	6.94131	6.48128	7.08204	6.66416	6.15466	6.10123	6.77782	6.40675	7.74557	7.07443	6.91335	6.4835	7.27371
gene7006	rna16314	protein_coding	489677	CRISPLD2	.	XP_546797.3	.	cysteine rich secretory protein LCCL domain containing 2	-2.96794	1436.02	0.54115	-2.90023	0.00372885	0.0842121	-2.46044	1436.02	0.698663	-1.85914	0.0630068	0.306208	1.09189	1436.02	0.54136	0.234277	0.81477	0.990308	11.3069	9.73728	11.1632	9.86436	10.7923	11.6857	9.59549	9.94163	11.0318	10.8349	9.95755	10.0042	10.4348	9.29268	8.49727	9.02998	8.91513	9.08069	10.5739	9.64497	10.6702	9.37813	10.4959
gene7014	rna16325	protein_coding	479626	ATP2C2	.	XP_536762.3	.	ATPase secretory pathway Ca2+ transporting 2	-5.74603	2166.02	0.479798	-5.25756	1.45982e-07	0.00010754	-5.51876	2166.02	0.619669	-3.97687	6.98278e-05	0.00398611	-1.48933	2166.02	0.480308	-1.19645	0.231523	0.862112	12.3812	9.85851	11.7482	9.28397	12.4362	11.4838	10.3153	12.456	11.5687	9.57318	10.0814	10.1999	10.3142	9.75891	10.1613	9.73142	10.1878	8.97939	9.81038	9.54987	10.6137	10.3203	11.3479
gene7040	rna16387,rna16388,rna16389,rna16390	protein_coding	489690	HSD17B2	.	XP_022274833.1; XP_005620710.1; XP_005620709.1; XP_546810.3	.	hydroxysteroid 17-beta dehydrogenase 2	25.7934	296.331	0.777882	6.02781	1.66192e-09	3.21374e-06	7.36372	296.331	0.993364	2.89968	0.00373546	0.0599456	-1.2708	296.331	0.765537	-0.451624	0.65154	0.982732	4.20906	8.89907	5.66761	8.55338	5.72597	5.3294	5.86483	5.44262	5.2048	5.91352	7.40155	8.54827	5.58377	7.98212	7.33431	6.66533	8.37793	10.1501	6.70673	7.71426	6.94116	7.50341	5.38191
gene7041	rna16391,rna16392,rna16393,rna16394	protein_coding	489691	SDR42E1	.	XP_546811.2; XP_005620712.1; XP_022274835.1; XP_022274834.1	.	short chain dehydrogenase/reductase family 42E, member 1	2.06068	266.521	0.319984	3.25991	0.00111446	0.0397197	1.98067	266.521	0.412836	2.38834	0.0169248	0.147925	1.00419	266.521	0.317979	0.0189607	0.984872	0.999824	7.30069	8.34388	7.36505	8.35044	7.60949	7.49745	7.59207	7.38619	7.34218	7.80511	7.95515	8.2084	7.61905	8.17097	8.19629	7.38369	8.0377	9.27885	8.2899	7.8952	7.9588	7.60777	7.60001
gene7069	rna16463	protein_coding	102156419	MAF	.	XP_022274867.1	.	MAF bZIP transcription factor	-2.00184	294.888	0.398078	-2.5154	0.0118899	0.164561	-1.56455	294.888	0.513897	-1.25658	0.208907	0.555992	1.23358	294.888	0.398657	0.759667	0.447453	0.943273	8.72261	7.72027	8.67013	8.02446	8.58434	8.54961	7.99099	7.25869	8.45332	9.04552	7.67226	7.63402	8.329	7.64341	7.2416	7.00193	7.83012	7.67037	8.41615	8.1079	8.14139	7.19188	8.52619
gene7104	rna16545,rna16546,rna16547,rna16548,rna16549,rna16550,rna16551	protein_coding	489707	LOC489707	.	XP_022274888.1; XP_022274887.1; XP_005620743.1; XP_005620745.1; XP_005620747.1; XP_005620742.1; XP_005620744.1	.	carbohydrate sulfotransferase 6	2.02906	1045.18	0.394072	2.59042	0.00958595	0.147225	1.99405	1045.18	0.508891	1.95661	0.0503937	0.272298	-1.15819	1045.18	0.393742	-0.538105	0.590505	0.976	9.36514	10.3861	9.17841	10.1741	9.41687	9.37843	9.77644	9.18069	8.67973	10.1869	9.94046	10.0507	10.1146	10.1533	9.85236	10.6217	9.31196	10.7344	10.2939	10.5289	9.69683	9.95024	9.60857
gene7113	rna16574	protein_coding	610390	LDHD	.	XP_022275160.1	.	lactate dehydrogenase D	2.81423	385.643	0.495802	3.01076	0.00260595	0.0678687	1.8285	385.643	0.639165	1.36218	0.17314	0.509565	-1.03265	385.643	0.494394	-0.0937473	0.92531	0.995478	7.44135	8.93526	8.01774	8.88879	7.01448	7.73366	8.14835	7.64264	7.8606	7.96158	8.78155	8.55916	8.25587	8.65677	8.62696	9.12654	8.68675	8.33088	8.16797	8.292	7.66557	9.62219	7.98293
gene7268	rna16974,rna16975,rna16976,rna16977	protein_coding	479687	TPPP3	.	XP_013969565.1; XP_022275064.1; XP_013969566.1; XP_005620890.1	.	tubulin polymerization promoting protein family member 3	-3.09896	949.1	0.538206	-3.03189	0.00243028	0.0645986	-3.56629	949.1	0.69479	-2.64025	0.00828437	0.0985841	1.12251	949.1	0.538562	0.30957	0.756888	0.988067	10.5923	8.9606	10.9618	9.12724	9.71778	9.93437	9.64906	9.31443	9.08488	11.365	8.50461	8.46448	9.49488	8.33314	8.03695	9.31234	8.06655	8.99019	9.90213	9.12881	9.28843	9.66938	9.80289
gene7290	rna17076	protein_coding	611304	RRAD	.	XP_854048.1	.	RRAD, Ras related glycolysis inhibitor and calcium channel regulator	-7.85923	249.2	0.771381	-3.85593	0.000115292	0.00887344	2.55859	249.2	0.994483	1.36287	0.172925	0.509455	8.89808	249.2	0.771286	4.08862	4.33954e-05	0.0332595	8.76046	5.78611	7.58384	8.93958	7.73933	6.57885	5.45929	7.48986	6.45177	9.5979	6.05894	6.77438	6.24826	5.3726	6.13691	6.58586	5.41668	5.93983	6.72856	6.15298	6.09553	5.16819	8.17506
gene7305	rna17121	protein_coding	489775	CDH5	.	XP_546894.2	.	cadherin 5	-2.16449	1019.75	0.486156	-2.2915	0.0219343	0.230832	-1.24057	1019.75	0.627962	-0.495258	0.620418	0.864828	-1.12191	1019.75	0.486431	-0.341185	0.732964	0.987608	10.7962	9.68191	9.82733	9.51626	10.3803	10.9717	9.19266	8.8533	10.7963	10.6558	9.45732	9.83819	10.4379	9.38631	8.86039	8.30815	9.31081	9.33643	10.5349	9.42605	10.1941	8.32595	9.813
gene7313	rna17134,rna17135,rna17136,rna17137	protein_coding	479696	CDH11	.	XP_536826.2; XP_005620939.1; XP_022275117.1; XP_022275116.1	.	cadherin 11	2.09887	3320.98	0.489051	2.18711	0.0287342	0.26586	6.12987	3320.98	0.631576	4.14179	3.44605e-05	0.00237993	1.49161	3320.98	0.488903	1.17993	0.238029	0.864048	10.8038	11.8735	9.83466	12.4505	10.4941	11.6263	11.3771	10.1446	10.6002	10.8133	12.5758	10.9588	12.6736	11.7215	10.4938	10.4302	11.0005	11.7889	11.2188	11.7414	11.4571	10.5829	10.4189
gene7366	rna17236,rna17237	protein_coding	489790	GALNT17	.	XP_848526.1; XP_022275237.1	.	polypeptide N-acetylgalactosaminyltransferase 17	3.79129	538.253	0.542198	3.5461	0.000390977	0.0205124	1.72529	538.253	0.698215	1.12693	0.259774	0.614134	1.25039	538.253	0.540544	0.596396	0.55091	0.968214	7.37313	9.29547	8.83097	9.6179	7.65736	7.74279	7.75202	8.24155	8.19933	7.66211	9.24721	9.39701	7.77904	8.64332	9.33022	8.65587	8.31685	10.0398	9.50969	7.62661	8.68652	8.70663	8.42203
gene7410	rna17333,rna17334,rna17335,rna17336,rna17337,rna17338,rna17339,rna17340,rna17341	protein_coding	607775	ELN	.	XP_013969645.1; XP_013969647.1; XP_022275260.1; XP_022275258.1; XP_013969648.1; XP_013969646.1; XP_005621014.2; XP_022275259.1; XP_005621015.1	.	elastin	-3.12267	1938.23	0.550503	-2.98414	0.00284374	0.070927	-1.85031	1938.23	0.7108	-1.24897	0.211677	0.559481	1.00476	1938.23	0.550672	0.0124374	0.990077	0.99995	11.9047	10.2618	11.1566	10.2687	11.0015	12.4945	10.7644	10.0347	11.2431	11.287	10.2327	10.4062	11.4545	9.87844	8.45292	9.59805	10.3341	9.26896	10.8247	9.55656	10.7892	10.0373	10.662
gene7442	rna17403,rna17404	protein_coding	445452	CCL24	.	XP_022275187.1; NP_001003967.1	.	C-C motif chemokine ligand 24	-5.31425	728.789	0.607367	-3.96772	7.25621e-05	0.00656454	-5.75432	728.789	0.784706	-3.21731	0.00129398	0.0298769	-1.55915	728.789	0.608559	-1.05291	0.292384	0.883162	10.7608	8.35128	10.2348	7.70993	10.7773	8.46905	8.18128	10.411	9.51783	10.6544	7.33954	8.83827	7.71567	7.99161	8.62079	8.74367	8.41885	8.06527	8.29042	7.81742	8.68507	9.40773	10.1906
gene7456	rna17448,rna17449,rna17450	protein_coding	607577	UPK3B	.	XP_022275299.1; XP_005621048.1; XP_849277.3	.	uroplakin 3B	5.12748	972.931	0.815908	2.89034	0.00384825	0.0852877	2.06645	972.931	1.05235	0.995064	0.319705	0.671624	1.38468	972.931	0.815011	0.576136	0.564523	0.970703	7.78089	10.139	9.56164	10.6087	7.84922	7.30437	8.25075	8.08724	7.43116	9.08195	8.67454	7.79257	7.46102	8.19635	8.75676	9.45167	8.20104	9.81481	9.22542	11.7541	8.03005	9.41967	8.20611
gene7479	rna17516,rna17517,rna17518,rna17519,rna17520	protein_coding	608226	CLDN15	.	XP_005621060.1; XP_005621062.1; XP_022275328.1; XP_022275329.1; XP_022275330.1	.	claudin 15	-3.70622	96.9162	0.377356	-5.0084	5.48835e-07	0.000235846	-2.97743	96.9162	0.484881	-3.2463	0.00116918	0.0280382	1.56916	96.9162	0.381048	1.70579	0.0880464	0.730467	7.33476	5.44048	7.67022	6.09174	7.24782	7.21436	6.16719	6.25514	7.20433	6.72519	5.96205	5.99787	6.18143	5.9383	5.60352	5.57634	5.8705	5.42971	5.7256	5.81046	5.96184	5.35459	6.82461
gene7595	rna17844	protein_coding	489869	BHLHA15	.	XP_005621166.1	.	basic helix-loop-helix family member a15	-5.25362	2375.01	0.548514	-4.36327	1.28135e-05	0.00220327	-8.6316	2375.01	0.708481	-4.38915	1.13797e-05	0.00108669	-2.25005	2375.01	0.549115	-2.13062	0.0331205	0.551237	12.4711	10.0778	12.0174	8.90767	11.7188	12.2111	10.858	12.7147	11.2889	9.90646	10.0785	10.2285	11.12	9.81473	10.1765	10.9353	9.80767	9.22244	9.59501	9.42537	10.3126	9.66638	11.256
gene7634	rna17926	protein_coding	102151519	LOC102151519	.	XP_013969783.1	.	zinc finger protein 300-like	2.20436	588.445	0.526275	2.16686	0.0302457	0.272952	1.34662	588.445	0.679003	0.632318	0.527179	0.812862	-1.09944	588.445	0.525702	-0.260171	0.794732	0.990308	8.35118	9.49226	8.92576	9.35513	7.9793	8.62254	9.13821	7.98923	8.49472	8.55823	9.2317	9.56482	8.74023	9.67386	9.21695	8.6449	10.041	8.43719	8.84549	8.20458	7.99036	9.99611	8.46956
gene7648	rna17964,rna17965,rna17966,rna17967,rna17968,rna17969,rna17970,rna17971,rna17972,rna17973	protein_coding	479761	LOC479761	.	XP_013969790.1; XP_013969788.1; XP_013969791.1; XP_013969793.1; XP_013969794.1; .; XP_022275477.1; XP_005621197.1; XP_022275476.1; XP_536889.2	.	monocyte to macrophage differentiation factor 2	-3.20221	977.318	0.392414	-4.27881	1.87892e-05	0.00276828	-3.39123	977.318	0.506895	-3.47569	0.000509545	0.0159568	-1.23586	977.318	0.393103	-0.777201	0.43704	0.939391	10.8633	9.18405	10.6404	8.87824	10.9489	9.80226	9.64159	10.6786	10.3477	10.4978	9.25374	9.49245	9.11396	9.3962	9.46911	9.15977	9.7346	8.72509	9.55975	8.53507	9.56452	9.46943	10.3074
gene7654	rna17994,rna17995,rna17996,rna17997,rna17998,rna17999,rna18000,rna18001,rna18002,rna18003,rna18004,rna18005,rna18006	protein_coding	489886	SDK1	.	XP_022275479.1; XP_022275480.1; XP_022275481.1; XP_022275478.1; XP_022275483.1; XP_022275484.1; XP_022275486.1; XP_005621206.1; XP_022275485.1; XP_022275488.1; XP_022275487.1; XP_022275489.1; XP_022275482.1	.	sidekick cell adhesion molecule 1	-2.01096	684.753	0.465225	-2.16645	0.030277	0.272952	-1.77061	684.753	0.600668	-1.37222	0.169996	0.504812	1.08132	684.753	0.46552	0.242294	0.808552	0.990308	9.97882	8.97066	9.90817	9.08344	9.95967	10.053	9.74877	8.93111	9.24287	9.67444	9.69254	9.3613	9.60535	9.27289	8.47611	8.20965	8.03031	8.64201	9.02872	8.99521	8.66515	8.99938	9.38728
gene7688	rna18073,rna18074	protein_coding	100856376	TMEM184A	.	XP_003639133.1; XP_005621227.1	.	transmembrane protein 184A	2.14906	453.187	0.432255	2.55336	0.0106689	0.155559	-1.35606	453.187	0.55742	-0.788308	0.430516	0.753839	-1.5638	453.187	0.431749	-1.49405	0.135163	0.786137	8.06247	9.16545	8.95957	8.52047	8.16447	8.02877	8.35381	8.76686	7.85871	8.17743	8.7546	8.76359	8.15092	8.54219	8.07402	9.15717	7.63705	8.01591	9.24218	10.22	8.75812	9.19609	8.4033
gene7700	rna18102,rna18103,rna18104	protein_coding	480808	GPER1	.	XP_005621261.1; XP_022275521.1; XP_013969820.1	.	G protein-coupled estrogen receptor 1	2.64583	181.252	0.568343	2.46985	0.0135171	0.177361	1.19671	181.252	0.733898	0.353017	0.724076	0.910477	-1.90975	181.252	0.567299	-1.64531	0.0999063	0.753004	6.64427	8.04933	6.85733	7.11586	6.92443	6.93276	7.2199	5.88321	6.87313	6.53669	8.05421	6.88321	7.52598	7.04012	6.32785	6.10545	6.65812	8.83818	7.47725	8.92629	6.48983	6.4146	7.00815
gene7833	rna18392	protein_coding	489950	APOBR	.	XP_005621420.3	.	apolipoprotein B receptor	-2.08319	2153.48	0.396687	-2.66909	0.00760568	0.128424	-1.39706	2153.48	0.512144	-0.941916	0.346236	0.696098	1.24416	2153.48	0.39677	0.794333	0.427002	0.936652	11.6563	10.5974	11.3951	10.9127	11.9396	11.489	10.9869	11.3117	11.4401	10.4327	10.6358	10.2948	10.7983	10.7599	10.9981	10.4075	10.3917	10.1221	11.2392	9.99002	10.8367	11.0668	11.1633
gene7841	rna18428,rna18429	protein_coding	479797	ATP2A1	.	XP_860120.1; XP_860010.2	.	ATPase sarcoplasmic/endoplasmic reticulum Ca2+ transporting 1	-3.34148	486.662	0.627082	-2.77553	0.00551118	0.105517	-8.13663	486.662	0.808498	-3.7408	0.000183435	0.00792664	1.81527	486.662	0.627566	1.37067	0.170478	0.819859	8.80206	7.06152	10.9459	7.92192	7.71228	7.97222	6.9984	8.45256	7.44486	9.6125	7.70451	7.27696	7.42327	6.64205	7.09366	7.76697	7.43783	6.61873	7.51137	6.79131	7.7516	7.02227	11.0965
gene7913	rna18587,rna18588	protein_coding	489972	SCNN1B	SCNEB	NP_001300793.1; XP_022275204.1	.	sodium channel epithelial 1 beta subunit	-6.4027	551.029	0.635378	-4.21588	2.48801e-05	0.00323175	-7.88746	551.029	0.821383	-3.62749	0.000286187	0.0110125	-1.82766	551.029	0.637469	-1.36477	0.172325	0.822287	10.4431	7.76462	9.87369	6.89468	10.4914	7.97846	7.28595	10.1675	10.2931	8.3537	7.74912	7.77292	7.69878	6.80071	7.90331	8.06951	7.46577	6.15885	8.69427	7.89465	7.30371	8.7843	9.85174
gene7916	rna18591	protein_coding	489973	SCNN1G	.	XP_547093.2	.	sodium channel epithelial 1 gamma subunit	-5.7125	102.292	0.599783	-4.19172	2.76844e-05	0.00342736	-5.75625	102.292	0.773217	-3.26574	0.00109177	0.0267665	1.37154	102.292	0.604502	0.754011	0.450842	0.944492	7.57098	5.05826	8.03567	5.51218	7.69888	5.04668	4.94211	7.22169	7.54947	6.09373	5.52799	5.48717	4.82891	5.04988	5.91666	5.80079	4.93931	4.8277	6.02787	5.31888	5.17889	5.21182	7.43277
gene7922	rna18599	protein_coding	608655	OTOA	.	XP_850839.3	.	otoancorin	3.0561	244.356	0.718957	2.24171	0.0249801	0.247244	4.36217	244.356	0.926864	2.29273	0.0218638	0.171488	1.84624	244.356	0.71639	1.23479	0.216908	0.858069	6.38611	7.99975	6.75812	8.88453	5.88567	6.83676	7.4311	6.05743	6.25968	6.79268	6.98205	8.38637	6.85404	8.14851	7.26142	7.22705	8.55112	7.71986	6.38036	5.60236	6.66015	8.28631	6.78312
gene7973	rna18753,rna18754,rna18755,rna18756,rna18757,rna18758	protein_coding	609009	ACSM5	.	XP_022275734.1; XP_022275732.1; XP_022275733.1; XP_851280.2; XP_005621539.1; .	.	acyl-CoA synthetase medium chain family member 5	3.61753	1044.8	0.599527	3.09411	0.00197404	0.0561368	1.52337	1044.8	0.773936	0.784646	0.432661	0.755101	-1.95158	1044.8	0.599187	-1.60992	0.107415	0.762667	8.8048	10.6602	9.08807	9.69561	8.63293	9.31834	9.61878	8.57892	9.13819	8.55826	10.2863	11.3846	9.1337	9.98828	10.6828	8.89318	10.482	11.242	9.03088	9.16025	8.8602	8.86249	9.23483
gene8001	rna18819	protein_coding	494008	XYLT1	xt-I	NP_001008718.1	.	xylosyltransferase 1	-2.01727	274.357	0.490091	-2.06575	0.0388516	0.30765	1.03437	274.357	0.633366	0.076984	0.938636	0.980392	1.24024	274.357	0.490559	0.633201	0.526602	0.964873	8.73659	7.7233	7.98582	8.03418	9.25824	8.81101	7.64121	7.7502	7.96611	7.57474	8.39256	7.60488	8.13761	7.20806	7.13143	6.82156	7.19716	7.49076	7.83506	7.18661	8.81981	6.83537	8.02609
gene8064	rna18939	protein_coding	490006	SOCS1	.	XP_005622136.1	.	suppressor of cytokine signaling 1	-2.1835	243.546	0.402548	-2.79877	0.00512975	0.100496	-2.07211	243.546	0.519756	-2.02229	0.0431462	0.250878	1.09654	243.546	0.403646	0.32939	0.741861	0.987608	8.51337	7.38557	8.57009	7.5183	6.97429	8.22625	7.74453	9.15822	8.23507	7.43786	7.32981	7.26492	7.74403	7.45163	7.40181	7.93654	8.02677	6.53746	7.36032	7.44801	7.81062	6.77187	8.2544
gene8245	rna19417	protein_coding	490062	SYNGR3	.	XP_022275967.1	.	synaptogyrin 3	2.32045	587.014	0.257527	4.71564	2.40952e-06	0.000730887	1.99474	587.014	0.331111	3.00865	0.00262407	0.0475902	1.32989	587.014	0.255742	1.60831	0.107767	0.762667	8.13133	9.34773	8.76236	9.75891	8.2484	8.74377	8.67611	8.10738	8.14267	8.90656	8.98961	9.16118	8.68507	9.28919	9.00862	9.66709	9.58521	9.30961	9.3196	9.1289	9.00949	9.26462	8.64465
gene8278	rna19483	protein_coding	490079	BAIAP3	.	XP_013969919.1	.	BAI1 associated protein 3	-3.35132	467.966	0.374035	-4.66462	3.09188e-06	0.000855754	-6.67764	467.966	0.48344	-5.66634	1.45877e-08	1.18775e-05	-1.35012	467.966	0.376096	-1.15155	0.249507	0.868041	9.6067	7.86144	10.1677	7.42848	9.39754	9.04652	7.92836	8.92617	9.23025	9.74414	8.03677	8.18498	8.2977	7.55791	7.39872	8.15161	8.62034	7.27704	8.64638	7.45621	8.41695	7.66054	9.63664
gene8282	rna19495	protein_coding	100049001	LOC100049001	.	NP_001091024.1	.	tryptase	-3.00896	264.962	0.610288	-2.60412	0.00921094	0.142922	-5.83151	264.962	0.788566	-3.22594	0.00125558	0.0292968	-1.43209	264.962	0.612381	-0.846086	0.397505	0.932308	8.78712	7.19742	9.22375	6.68071	8.09852	7.50985	6.89877	7.79846	8.7301	9.16216	6.27763	7.33274	7.03476	6.80779	5.7271	6.61932	7.66859	7.22607	8.03162	7.54192	7.83278	7.13474	7.6051
gene8283	rna19496,rna19497	protein_coding	403533	CACNA1H	.	XP_013970197.1; XP_013970196.1	.	calcium voltage-gated channel subunit alpha1 H	-2.81476	74.6812	0.472491	-3.15987	0.0015784	0.0490319	-1.80801	74.6812	0.610103	-1.40042	0.161386	0.493018	1.32794	74.6812	0.47555	0.860453	0.389539	0.929662	6.98652	5.48801	6.75754	5.90232	6.81817	6.89807	5.40835	5.65178	6.74163	6.84347	5.75485	6.15634	6.24857	5.94987	4.71455	4.93373	5.41541	4.95329	6.19307	5.47266	5.94352	4.95088	6.28663
gene8298	rna19522,rna19523,rna19524,rna19525,rna19526,rna19527,rna19528	protein_coding	611363	LOC611363	.	XP_022276000.1; XP_022275998.1; XP_022275997.1; XP_022275996.1; XP_022275995.1; XP_022275994.1; XP_022275999.1	.	mesothelin	5.27792	2090.28	0.72967	3.28912	0.00100501	0.0369651	-1.33928	2090.28	0.941813	-0.447499	0.654515	0.880226	-2.99565	2090.28	0.729488	-2.16983	0.0300195	0.537084	9.35545	11.7555	10.594	10.1725	9.2705	9.71582	10.0715	9.90112	9.6369	9.34823	10.2285	10.8327	9.79302	11.017	11.8627	12.7032	11.5142	9.45709	10.0652	10.1836	8.49958	11.4344	9.51279
gene8331	rna19596,rna19597	protein_coding	611541	ARHGDIG	.	XP_005621818.1; XP_005621817.1	.	Rho GDP dissociation inhibitor gamma	2.06977	1333.98	0.327468	3.20481	0.00135152	0.0440447	1.31037	1333.98	0.422641	0.922706	0.356161	0.704815	-1.25925	1333.98	0.327172	-1.01649	0.309397	0.891502	9.67386	10.7238	10.0011	10.3912	9.53838	9.9353	9.96352	9.66561	9.99508	10.1403	9.76683	10.0036	10.0834	10.138	10.5772	11.4198	10.7092	10.3406	10.2916	11.1782	10.513	10.0393	10.1497
gene8401	rna19730	lncRNA	102153976	LOC102153976	.	.	.	uncharacterized LOC102153976	2.20163	136.548	0.548447	2.07599	0.0378948	0.304537	1.29767	136.548	0.708804	0.530366	0.595859	0.851935	-1.68507	136.548	0.547351	-1.37536	0.16902	0.819297	6.43069	7.57078	6.44124	6.81745	6.05606	5.57162	6.80297	6.37759	6.38028	7.30317	6.34977	6.83581	5.47367	6.86067	7.10476	8.23765	6.98059	7.38144	7.49936	6.24899	7.42149	7.84241	6.67964
gene8436	rna19816,rna19817	protein_coding	490127	GPSM2	.	XP_013970254.1; XP_013970255.1	.	G protein signaling modulator 2	2.04313	2249.27	0.373835	2.75731	0.00582796	0.109151	3.34177	2249.27	0.482583	3.60687	0.000309918	0.0114426	1.55761	2249.27	0.373539	1.71156	0.0869782	0.729915	10.203	11.234	10.1331	11.8734	10.1806	10.5621	11.1002	9.93958	10.1404	10.4684	11.4321	11.2785	11.3686	11.4901	11.0465	9.83158	10.7782	11.449	10.6304	11.351	10.9384	10.4221	10.4198
gene8437	rna19818,rna19819,rna19820,rna19821,rna19822,rna19823,rna19824,rna19825,rna19826,rna19827,rna19828	protein_coding	479919	AKNAD1	.	XP_005621896.1; XP_022276084.1; XP_022276083.1; XP_022276082.1; XP_022276085.1; XP_005621897.1; XP_022276088.1; XP_022276086.1; XP_022276087.1; XP_022276089.1; .	.	AKNA domain containing 1	2.23023	83.2402	0.387829	2.98377	0.00284716	0.070927	1.24872	83.2402	0.498255	0.643152	0.520126	0.808353	-1.30638	83.2402	0.38337	-1.00574	0.314539	0.893013	5.58689	6.74436	6.0418	6.35824	5.95235	6.07856	5.82692	5.61369	5.78061	5.90912	7.15491	6.92974	6.44974	6.62966	5.82101	5.61522	5.98972	6.9769	5.87137	6.94933	5.68479	6.42216	6.05237
gene8483	rna19925,rna19926,rna19927,rna19928	protein_coding	100685969	COL11A1	.	XP_022276121.1; XP_022276119.1; XP_005621911.1; XP_022276120.1	.	collagen type XI alpha 1 chain	5.66662	3198.52	0.757968	3.30158	0.000961432	0.036013	24.1234	3198.52	0.979212	4.68985	2.73402e-06	0.000415616	1.56974	3198.52	0.757653	0.858609	0.390556	0.930329	9.44071	11.9435	8.00238	12.5941	8.44524	10.3477	11.0293	8.64568	8.78544	8.8674	12.3091	10.7333	12.6398	11.7412	9.53775	9.96515	10.7263	11.6605	11.2796	11.7891	10.6035	9.31841	9.04957
gene8491	rna19940,rna19941,rna19942,rna19943,rna19944	protein_coding	490138	S1PR1	EDG1	XP_005621915.1; XP_547259.2; XP_005621913.1; XP_005621914.1; NP_001301043.1	.	sphingosine-1-phosphate receptor 1	-3.73902	1209.44	0.433745	-4.3866	1.15139e-05	0.00207116	-2.98791	1209.44	0.560146	-2.81915	0.00481505	0.0700933	-1.06773	1209.44	0.43422	-0.217743	0.827629	0.990308	11.2708	9.36783	10.8527	9.27361	10.9824	10.3463	9.27707	10.4474	11.119	11.345	8.99466	10.0085	10.0354	9.02598	8.66669	8.82807	9.00251	9.26059	10.3932	9.59036	9.87369	9.03684	10.852
gene8506	rna19982,rna19983,rna19984	protein_coding	490141	LRRC39	.	XP_022276140.1; .; XP_005621929.1	.	leucine rich repeat containing 39	-2.18991	52.4035	0.490911	-2.30361	0.0212445	0.227441	-4.0262	52.4035	0.63115	-3.18374	0.00145386	0.0324257	1.0726	52.4035	0.496163	0.203795	0.838514	0.990308	6.04203	4.90955	7.01742	5.00794	4.84925	5.01799	5.01702	6.07972	5.04827	6.68544	5.43491	5.42419	4.97143	5.0427	5.2287	5.47145	5.31575	4.28617	4.92566	4.32517	5.08453	4.88898	7.01748
gene8513	rna19996,rna19997	protein_coding	490144	FRRS1	.	XP_013970282.1; XP_005621930.1	.	ferric chelate reductase 1	2.18741	828.535	0.291045	3.8799	0.0001045	0.0082903	2.58841	828.535	0.375551	3.65347	0.000258719	0.0102889	1.22854	828.535	0.290107	1.02356	0.306044	0.888858	8.7854	9.91627	8.84047	10.2133	8.49046	8.91572	9.88858	8.85576	8.76595	8.97173	9.62549	9.93856	9.38802	10.1433	10.3686	9.47653	9.74721	9.53233	9.47184	9.88466	9.3639	9.72511	9.18818
gene8549	rna20048,rna20049,rna20050,rna20051,rna20052,rna20053,rna20054,rna20055,rna20056,rna20057	protein_coding	490151	LOC490151	.	XP_005621938.1; XP_005621940.1; XP_547272.2; XP_005621942.1; XP_005621936.1; XP_022276147.1; XP_005621941.1; XP_005621944.1; XP_005621945.1; XP_005621937.1	.	transmembrane protein 56	2.2379	9434.85	0.412091	2.82012	0.00480059	0.0959498	-1.19394	9434.85	0.531957	-0.480734	0.630706	0.869445	-1.27946	9434.85	0.41205	-0.862841	0.388225	0.92928	12.319	13.4811	13.3813	13.1256	12.6215	12.0334	12.4687	13.0709	12.7197	12.2219	13.1069	13.3592	12.5065	12.9805	13.7614	12.7797	13.5838	13.1875	12.4437	13.4078	12.5357	14.2319	12.9587
gene8561	rna20082	lncRNA	106558958	LOC106558958	.	.	.	uncharacterized LOC106558958	-2.90981	59.6347	0.512228	-3.00827	0.00262735	0.0680823	-4.43434	59.6347	0.662951	-3.24115	0.0011905	0.0283453	-1.17583	59.6347	0.520349	-0.449072	0.65338	0.982756	6.61396	5.06773	6.98785	4.8406	6.73278	6.04023	5.62956	6.14674	6.36812	5.18446	4.73342	5.26715	5.46161	5.9665	5.10124	5.00304	5.60704	5.03876	5.32804	5.17632	5.19679	4.51039	6.39634
gene8594	rna20159,rna20160,rna20161	protein_coding	100855467	FAM69A	.	XP_005621974.1; XP_005621973.1; XP_022276170.1	.	family with sequence similarity 69 member A	-2.05666	619.561	0.324442	-3.20644	0.00134387	0.0440447	-1.8845	619.561	0.418983	-2.1819	0.029117	0.203911	1.04404	619.561	0.324966	0.191331	0.848266	0.99098	9.85767	8.81618	9.79291	8.87838	9.99141	8.71018	8.77842	10.3125	9.46791	9.19275	8.8664	8.93074	9.11404	8.91417	8.93378	8.86359	8.94277	8.13136	9.26532	8.98865	9.1863	8.58903	9.75317
gene8604	rna20208,rna20209,rna20210,rna20211,rna20212	protein_coding	612373	KIAA1107	.	XP_005621990.1; XP_022276198.1; XP_013970316.1; XP_013970317.1; XP_022276199.1	.	KIAA1107 ortholog	-5.13242	1162.59	0.477555	-4.94109	7.76878e-07	0.000294038	-6.13929	1162.59	0.617048	-4.2429	2.20654e-05	0.001724	-1.68315	1162.59	0.478561	-1.56964	0.1165	0.772695	11.4207	9.06071	10.9279	8.30957	10.9426	8.94328	9.30974	9.89203	10.6776	11.9961	9.20236	9.27607	9.97288	8.73957	8.49502	8.75847	8.97335	8.92872	9.72818	9.02113	9.52392	8.99459	10.9529
gene8610	rna20216,rna20217,rna20218,rna20219,rna20220,rna20221,rna20222	protein_coding	490163	TGFBR3	.	XP_005621992.1; XP_022276202.1; XP_022276203.1; XP_005621993.1; XP_022276205.1; XP_022276204.1; XP_022276206.1	.	transforming growth factor beta receptor 3	-2.58631	14031.6	0.433254	-3.16418	0.00155523	0.048802	-3.89777	14031.6	0.559351	-3.5088	0.000450139	0.0147535	-1.50104	14031.6	0.433301	-1.35233	0.176269	0.827521	14.5657	13.1948	14.5715	12.6088	14.5907	14.0777	13.8165	14.5939	13.8028	13.7312	13.973	13.5749	13.8933	13.3276	12.9272	12.2622	13.18	12.9351	12.8408	12.89	13.0702	13.2818	14.0074
gene8690	rna20371,rna20372,rna20373	protein_coding	490182	DDAH1	.	XP_022276259.1; XP_547303.1; XP_005622043.1	.	dimethylarginine dimethylaminohydrolase 1	3.19582	281.776	0.474389	3.53336	0.000410314	0.0213005	2.58981	281.776	0.612822	2.2402	0.0250777	0.187326	-1.33211	281.776	0.472509	-0.875564	0.381267	0.926456	6.97989	8.65748	6.87051	8.24377	7.12945	7.31546	7.79029	7.00938	7.54613	6.69849	8.50201	7.90864	8.47581	8.90596	7.67551	7.44269	8.01267	9.53934	7.60595	8.35131	7.77064	6.8069	7.0956
gene8698	rna20386,rna20387,rna20388,rna20389,rna20390	protein_coding	490185	MCOLN3	.	XP_022276264.1; XP_005622046.1; XP_005622047.1; XP_005622045.1; XP_022276263.1	.	mucolipin 3	2.58705	395.794	0.641436	2.13787	0.0325272	0.283072	-3.47569	395.794	0.827307	-2.17247	0.0298205	0.206686	-2.41024	395.794	0.641247	-1.97923	0.0477901	0.601393	7.56848	8.93911	9.46731	7.66982	7.59788	7.34275	7.19444	8.01679	7.98362	7.92031	8.5384	7.09834	7.43772	7.85216	7.79553	7.03132	7.26092	7.382	9.24201	10.5075	8.05852	7.15805	8.58175
gene8699	rna20391,rna20392	protein_coding	490186	MCOLN2	.	XP_005622049.1; XP_005622050.1	.	mucolipin 2	2.26051	100.098	0.560112	2.10074	0.0356635	0.295667	1.02412	100.098	0.721243	0.0476777	0.961973	0.989362	-1.41422	100.098	0.557736	-0.896487	0.369993	0.92229	5.83795	7.01585	6.48139	6.51619	5.41248	5.88586	6.47549	5.70904	5.62513	6.49119	6.39208	5.41878	6.07766	6.19076	6.13689	6.1975	6.59277	6.02385	7.18186	8.33851	6.2164	5.38685	6.18451
gene8769	rna20573,rna20574,rna20575	protein_coding	490204	AK5	.	XP_022276323.1; XP_005622110.1; XP_547325.4	.	adenylate kinase 5	-6.1719	434.748	0.645025	-4.07072	4.6868e-05	0.00502773	-7.32737	434.748	0.833689	-3.44648	0.000567935	0.0172952	-1.51552	434.748	0.647176	-0.92682	0.35402	0.91328	10.0207	7.39483	9.66839	6.79431	9.2598	8.39713	7.13752	8.96055	9.49214	10.2813	6.71187	7.48828	8.25822	6.22564	6.31424	8.1675	6.55038	6.43818	8.75305	6.93064	7.61003	7.24147	9.27038
gene8823	rna20667,rna20668	protein_coding	479991	CTH	.	XP_537115.2; XP_022276339.1	.	cystathionine gamma-lyase	3.03688	1309.43	0.585078	2.7391	0.00616071	0.113546	1.3885	1309.43	0.755027	0.627164	0.530552	0.813846	-1.19012	1309.43	0.584723	-0.429438	0.667605	0.984187	9.13732	10.7399	10.0156	10.489	9.45913	9.55314	9.66134	9.42374	9.38378	8.82422	12.068	11.1295	9.36958	10.4445	9.54782	9.13984	10.0526	9.65436	9.14257	10.1103	9.42595	9.93307	9.12178
gene8842	rna20726	protein_coding	100855728	GADD45A	.	XP_003639149.1	.	growth arrest and DNA damage inducible alpha	-2.84294	1640.17	0.370283	-4.0709	4.68323e-05	0.00502773	-1.31628	1640.17	0.478008	-0.829411	0.406872	0.739503	1.6689	1640.17	0.370393	1.99489	0.0460545	0.598887	11.4138	9.90613	11.0417	10.6451	11.4221	10.1791	9.74071	11.9312	11.0374	10.5711	10.0264	10.3146	10.0283	9.8781	10.1811	9.95678	9.63439	10.3791	10.2631	10.4445	10.23	9.59763	10.6536
gene8886	rna20820	protein_coding	490237	LMOD1	.	XP_005622269.1	.	leiomodin 1	-2.32265	281.027	0.423375	-2.87162	0.0040837	0.0873173	-2.78619	281.027	0.547595	-2.69962	0.00694194	0.0888383	-1.39114	281.027	0.425237	-1.12	0.262712	0.870927	8.90047	7.68372	8.68655	7.2066	9.36193	8.84709	7.95773	7.99285	7.87209	8.03565	8.35769	8.26738	8.07976	7.59826	7.133	7.20283	7.65431	7.65864	7.38986	7.88752	7.34336	7.44667	8.42644
gene8898	rna20838	protein_coding	100855871	LOC100855871	.	XP_003639190.1	.	plakophilin-1	2.07458	3473.74	0.444021	2.37111	0.0177348	0.206906	2.75002	3473.74	0.573159	2.54632	0.0108867	0.114492	1.52428	3473.74	0.443856	1.37009	0.170659	0.819859	10.8022	11.8551	11.0037	12.4632	10.9705	11.1534	11.4505	10.8515	10.7116	11.0091	11.0151	11.4538	11.0941	11.1672	10.9369	11.9358	11.1657	11.9197	11.3042	12.5369	12.5005	11.5609	10.9393
gene8982	rna21025	protein_coding	609248	C7H1orf116	.	XP_022277389.1	.	chromosome 7 C1orf116 homolog	2.05679	2198.21	0.501641	2.07399	0.0380806	0.30502	2.54475	2198.21	0.647724	2.0804	0.0374893	0.232804	-1.07345	2198.21	0.501503	-0.203888	0.838441	0.990308	10.4115	11.452	10.0021	11.3497	10.347	10.0928	11.207	10.1323	10.1052	10.8804	11.1554	11.0941	11.2632	11.116	10.8735	11.7797	10.6071	9.73945	11.6309	11.2634	11.5253	11.2356	10.3471
gene8991	rna21057,rna21058,rna21059,rna21060,rna21061,rna21062	protein_coding	102156626	LOC102156626	.	XP_013970544.1; XP_022276566.1; XP_022276567.1; XP_005622373.1; XP_013970543.1; XP_022276568.1	.	membrane cofactor protein-like	-6.83242	157.657	0.647624	-4.28087	1.86163e-05	0.00276828	-26.506	157.657	0.84235	-5.61316	1.98664e-08	1.46349e-05	-2.19629	157.657	0.660422	-1.7187	0.0856689	0.728096	8.18044	5.40793	9.00044	4.26843	8.74795	6.24254	6.06422	8.02087	5.50606	4.70798	5.98203	6.28214	5.58722	4.94569	6.29308	5.77911	4.76827	5.33046	5.28136	5.46892	5.7016	5.17049	7.97906
gene8992	rna21063	miRNA	100885939	MIR29C-1	cfa-mir-29c-1	.	.	microRNA 29c-1	-2.5955	8.0429	0.40132	-3.42872	0.000606433	NA	-1.62847	8.0429	0.519332	-1.35465	0.175528	NA	1.35296	8.0429	0.428897	1.01683	0.309233	0.891502	3.74903	2.31922	3.45617	2.76346	3.50953	2.87764	2.67093	3.61934	3.0837	2.77104	2.85738	2.77477	2.57263	2.79789	2.89258	2.586	2.71879	2.44139	2.91379	2.69231	2.76984	2.71346	3.03047
gene8993	rna21065,rna21066,rna21067,rna21068,rna21069,rna21070,rna21071,rna21072	protein_coding	609365	LOC609365	.	.; XP_005622382.1; XP_005622379.1; XP_005622380.1; XP_005622378.1; XP_005622381.1; XP_005622383.1; XP_022276565.1	.	CD46 molecule, complement regulatory protein-like	-2.31316	30857.5	0.318255	-3.80155	0.000143792	0.0106946	-1.74188	30857.5	0.410868	-1.94868	0.0513337	0.274786	1.18829	30857.5	0.318265	0.782001	0.434214	0.938733	15.5629	14.353	15.4026	14.6019	15.8463	14.2284	14.3078	16.0238	14.9086	14.9229	14.3709	14.6194	14.304	14.3099	14.8891	14.5434	14.3104	14.2635	14.8746	14.5167	14.4136	14.2573	15.3103
gene8994	rna21073	miRNA	100886075	MIR29C-2	cfa-mir-29c-2	.	.	microRNA 29c-2	-2.15955	9.71306	0.389015	-2.85524	0.00430049	NA	-1.50432	9.71306	0.504313	-1.16816	0.242744	NA	1.27152	9.71306	0.408312	0.848757	0.396017	0.932265	3.89695	2.74393	3.67262	3.09281	3.67074	3.12494	2.9243	3.9788	3.28061	3.03564	3.23421	2.91539	2.87409	3.12291	3.14817	3.10361	3.13511	2.72699	3.06303	2.94815	3.02381	3.0499	3.44298
gene8996	rna21077	protein_coding	415130	CD34	.	NP_001003341.1	.	CD34 molecule	-2.32469	3037.75	0.407753	-2.98475	0.00283812	0.070927	-2.33842	3037.75	0.526426	-2.32802	0.0199108	0.16221	1.01771	3037.75	0.407862	0.0621034	0.95048	0.996868	12.2156	10.9985	12.2495	11.0239	11.8842	12.1984	11.0139	10.6092	11.7906	12.6104	10.6919	11.0114	11.5641	11.1196	10.2431	10.7008	10.9761	11.1923	11.7553	11.1278	11.2555	10.7428	11.4755
gene9021	rna21117	protein_coding	609704	G0S2	.	XP_005622384.1	.	G0/G1 switch 2	-2.01307	863.95	0.45117	-2.23728	0.025268	0.249455	-2.08372	863.95	0.582588	-1.81803	0.0690602	0.322087	-1.09165	863.95	0.451505	-0.280186	0.779335	0.990308	10.3541	9.34463	10.277	9.21788	9.87569	9.46541	8.82359	11.0546	9.72529	9.87101	8.97254	8.98186	9.04811	8.93175	9.24762	10.4251	9.22495	8.71845	9.72845	9.03651	9.81922	8.99523	9.7619
gene9022	rna21118,rna21119,rna21120,rna21121,rna21122,rna21123,rna21124,rna21125,rna21126	protein_coding	449023	HSD11B1	.	XP_005622288.1; XP_005622291.1; XP_005622289.1; XP_005622290.1; XP_013970440.1; XP_022276454.1; XP_022276455.1; XP_022276456.1; NP_001005756.1	.	hydroxysteroid 11-beta dehydrogenase 1	2.76301	2373.91	0.411981	3.559	0.000372271	0.0199966	1.60869	2373.91	0.531771	1.28981	0.197117	0.541634	-1.30534	2373.91	0.411766	-0.933599	0.350511	0.910667	10.1845	11.6507	10.5806	11.2663	10.453	9.71319	10.2096	10.4459	10.5579	11.0869	11.186	11.3789	10.3931	11.1516	11.781	11.7647	11.7631	10.7269	11.7135	11.1006	10.4456	11.938	10.0626
gene9074	rna21223,rna21224,rna21225	protein_coding	612911	ATF3	.	XP_852475.1; XP_022276588.1; XP_013970558.1	.	activating transcription factor 3	-3.46474	1903.06	0.579071	-3.0959	0.00196217	0.0559021	-1.32485	1903.06	0.747711	-0.542763	0.587293	0.84774	1.13712	1903.06	0.579219	0.320058	0.748925	0.987864	11.9821	10.1894	10.7804	10.3746	12.6291	9.89289	10.0403	11.9082	10.0592	10.9084	10.1201	10.0115	10.1786	9.40242	10.5173	10.5396	9.29191	9.15926	10.9029	9.51362	10.459	10.8836	10.1954
gene9100	rna21285,rna21286,rna21287,rna21288,rna21289,rna21290,rna21291	protein_coding	490291	PROX1	.	XP_013970571.1; XP_005622418.1; XP_858135.1; XP_022276611.1; XP_005622420.1; XP_022276608.1; XP_022276610.1	.	prospero homeobox 1	-2.75884	603.307	0.618241	-2.36811	0.0178794	0.207246	-3.79115	603.307	0.798777	-2.40697	0.0160854	0.143731	-1.85362	603.307	0.619218	-1.43786	0.150474	0.805284	10.1874	8.7231	9.75548	7.83266	10.163	8.76487	8.88692	8.8876	9.94721	10.207	8.65549	9.17012	8.88104	8.97858	8.72813	6.94107	9.39202	7.06774	9.44949	7.15177	8.33366	7.97047	9.68309
gene9150	rna21393,rna21394,rna21395,rna21396,rna21397,rna21398,rna21399,rna21400,rna21401,rna21402,rna21403,rna21404,rna21405,rna21406,rna21407,rna21408,rna21409,rna21410,rna21411,rna21412,rna21413,rna21414	protein_coding	490309	RGSL1	.	XP_013970595.1; XP_013970594.1; XP_022276652.1; XP_005622459.1; XP_022276653.1; XP_022276649.1; XP_022276648.1; XP_022276646.1; XP_022276650.1; XP_022276647.1; XP_022276651.1; XP_005622455.1; XP_005622454.1; XP_005622457.1; XP_022276656.1; XP_022276655.1; XP_022276657.1; XP_022276659.1; XP_022276660.1; XP_005622458.1; XP_022276654.1; XP_022276658.1	.	regulator of G protein signaling like 1	-2.3592	46.0537	0.457507	-2.70662	0.00679727	0.121145	-2.196	46.0537	0.589269	-1.92591	0.0541159	0.281971	1.24428	46.0537	0.462124	0.682307	0.495045	0.95854	6.09618	4.8565	6.30401	5.1655	6.29693	5.08617	5.52098	5.81372	5.91417	5.047	5.09177	5.19521	4.8969	5.22179	5.42291	5.26849	4.72319	4.27754	5.06445	4.3997	5.62445	4.53332	6.56321
gene9194	rna21519,rna21520,rna21521,rna21522	protein_coding	490318	HMCN1	.	XP_547438.2; XP_005622503.1; XP_022276684.1; XP_005622504.1	.	hemicentin 1	-3.61704	1522.33	0.502541	-3.69086	0.000223495	0.0150324	-2.16013	1522.33	0.648815	-1.71253	0.0867988	0.3632	1.26178	1522.33	0.502752	0.667258	0.504608	0.960521	11.529	9.67396	11.1208	10.0095	11.2556	11.0622	11.3168	9.54306	10.3387	11.6021	10.1494	9.30504	10.5574	10.2928	9.22533	9.02713	9.34187	9.14154	10.4011	9.12881	10.2871	9.37779	10.814
gene9230	rna21590,rna21591	protein_coding	612843	ANGPTL1	.	XP_005622320.1; NP_001103283.1	.	angiopoietin like 1	-4.58291	1779.19	0.694529	-3.16224	0.00156563	0.0488313	-22.5583	1779.19	0.89699	-5.01186	5.39069e-07	0.000143783	-2.09907	1779.19	0.69533	-1.53848	0.123931	0.778552	11.3854	9.18903	12.615	8.11965	9.45851	10.3152	9.95555	9.66385	10.7886	12.0061	8.0413	8.02711	10.6752	8.07634	8.12265	9.70597	8.41195	9.2158	9.57797	9.12213	9.81704	8.99158	11.0325
gene9239	rna21624,rna21625,rna21626,rna21627,rna21628,rna21629,rna21630	protein_coding	490329	SEC16B	.	XP_013970638.1; XP_013970639.1; XP_013970640.1; XP_022276718.1; XP_005622544.1; XP_013970637.1; XP_013970641.1	.	SEC16 homolog B, endoplasmic reticulum export factor	-6.40519	186.022	0.601117	-4.4571	8.30739e-06	0.00164763	-6.36862	186.022	0.776105	-3.44152	0.000578453	0.0174939	1.16048	186.022	0.604472	0.355221	0.722424	0.987608	8.58428	5.90248	8.79027	6.11891	8.72811	7.26258	6.4927	8.54756	7.97673	5.90578	7.16268	6.74704	6.57109	5.60656	5.44706	5.36585	6.65845	5.77937	6.25403	5.6156	6.08271	5.37308	8.40918
gene9245	rna21639,rna21640,rna21641,rna21642	protein_coding	490331	ASTN1	.	XP_022276721.1; XP_022276720.1; XP_022276719.1; XP_547451.4	.	astrotactin 1	-4.06025	49.2268	0.700294	-2.88675	0.00389247	0.0853634	1.01137	49.2268	0.904685	0.0180238	0.98562	0.996232	2.04317	49.2268	0.702614	1.4671	0.142348	0.795629	6.62533	4.60241	5.61952	5.63345	5.51864	6.04281	5.77455	4.12985	7.02644	5.23361	5.03894	4.47869	5.14512	5.8176	4.02479	5.18687	4.71172	3.98815	4.33918	3.81134	4.80527	4.51884	5.10638
gene9306	gene9306	pseudogene	111096660	LOC111096660	.	.	.	.	2.4914	4.92702	0.6282	2.0964	0.0360469	NA	2.6499	4.92702	0.774221	1.81594	0.0693798	NA	1.26743	4.92702	0.531958	0.642739	0.520394	0.964411	1.2085	2.53343	1.46431	2.86063	1.90103	1.86524	1.92353	2.03347	2.03128	2.14053	1.93727	2.15821	2.01826	1.9761	1.97913	2.73671	2.33302	2.1108	2.01377	2.5233	2.27031	2.29085	1.96956
gene9316	rna21787	protein_coding	490341	DNM3	.	XP_861828.3	.	dynamin 3	-2.38043	256.055	0.50838	-2.4612	0.0138474	0.179619	1.28687	256.055	0.655786	0.554855	0.578994	0.842381	2.50529	256.055	0.508268	2.60684	0.00913807	0.395407	8.44118	7.18937	8.15108	8.51543	8.48405	8.03104	7.27983	7.42352	7.92678	8.78284	6.93236	7.62818	7.48409	7.3587	7.23655	6.88813	6.90713	7.68221	7.95822	7.07759	7.39396	7.06584	8.44268
gene9335	rna21839,rna21840	protein_coding	609105	PRRX1	.	XP_850725.1; XP_862211.1	.	paired related homeobox 1	2.37981	3007.32	0.582973	2.14564	0.0319019	0.279774	2.19825	3007.32	0.752623	1.50986	0.131079	0.444498	-1.12015	3007.32	0.582865	-0.280832	0.778839	0.990308	10.6843	11.9352	10.6353	11.7715	10.8283	10.7212	10.7516	9.79147	10.8174	11.4793	12.2931	11.0773	12.3993	11.4536	9.16024	10.0447	10.9325	12.639	11.4424	12.0735	11.0787	10.2012	10.586
gene9353	rna21883,rna21884,rna21885	protein_coding	403999	SELE	ELAM-1	XP_013970439.1; XP_022276448.1; NP_001003310.2	.	selectin E	-3.76536	479.726	0.902319	-2.11986	0.034018	0.289471	2.55445	479.726	1.16744	1.15895	0.246475	0.602174	-1.34141	479.726	0.90293	-0.469309	0.638849	0.982732	10.296	8.383	6.60697	7.9594	11.7604	6.06084	6.27296	6.6503	6.78867	9.40327	7.65716	9.13534	6.23812	6.83008	5.98916	5.76417	6.17791	8.05807	9.63954	6.97818	8.36795	7.00257	6.5535
gene9357	rna21890	protein_coding	100685858	F5	.	XP_005622605.1	.	coagulation factor V	-3.26867	1222.12	0.512372	-3.33489	0.000853316	0.0339757	-2.79257	1222.12	0.661497	-2.23976	0.0251067	0.187362	1.13231	1222.12	0.512654	0.349685	0.726575	0.987608	11.0974	9.38846	11.0494	9.56781	11.5384	10.58	9.27267	10.4898	10.8334	9.63672	9.62415	10.0428	10.0033	8.86466	9.37823	8.48753	9.27327	10.2518	9.58582	8.74907	9.62519	9.02239	10.4085
gene9365	rna21916	protein_coding	403966	ATP1B1	.	NP_001003283.2	.	ATPase Na+/K+ transporting subunit beta 1	2.16287	21493.7	0.426381	2.61021	0.00904861	0.141396	1.7092	21493.7	0.55043	1.40494	0.16004	0.491565	1.38023	21493.7	0.426353	1.09044	0.275518	0.877244	13.3699	14.4828	14.1744	14.9477	13.3083	12.839	13.5336	14.3189	13.2292	14.0412	14.3565	14.1953	13.3177	13.8529	14.9233	14.8442	14.443	13.7726	14.371	14.104	13.926	14.8454	13.634
gene9370	rna21924	protein_coding	490355	DPT	.	NP_001274087.1	.	dermatopontin	-2.81282	2988.13	0.664539	-2.24519	0.0247558	0.245832	-2.33896	2988.13	0.857875	-1.42896	0.153015	0.481225	1.54942	2988.13	0.664583	0.950561	0.341827	0.907517	12.1255	10.6335	12.4911	11.2652	11.9346	12.1066	11.0286	9.97636	11.4491	12.3269	9.82211	9.74933	11.6029	10.2137	8.68802	11.3877	9.78195	10.8005	11.5631	10.58	10.7416	10.4691	10.9947
gene9404	rna21998	protein_coding	490366	FMN2	.	XP_022277416.1	.	formin 2	-5.09376	272.38	0.464248	-5.05922	4.20985e-07	0.000197353	-5.49636	272.38	0.600322	-4.09527	4.21684e-05	0.0027181	-1.17421	272.38	0.46739	-0.49571	0.620099	0.98104	9.19273	6.84314	9.07047	6.61301	9.00228	7.18623	7.78461	7.69357	8.49539	9.55175	7.10411	7.19707	7.33467	6.57636	6.38826	6.73374	7.5001	7.1546	7.66279	6.53662	7.28084	6.93087	8.99759
gene9407	rna22001,rna22002	protein_coding	100687600	RGS7	.	XP_013970702.1; XP_022276828.1	.	regulator of G protein signaling 7	2.68755	150.377	0.651753	2.1884	0.0286407	0.265789	-1.34073	150.377	0.840666	-0.503193	0.614829	0.862712	-2.14599	150.377	0.650871	-1.69257	0.0905377	0.733323	6.32532	7.75271	7.07356	6.64998	5.80677	6.15875	6.64436	6.04976	6.68787	6.97665	6.60134	5.94594	7.26403	7.65953	7.47258	6.82206	8.6478	5.30224	6.82502	5.35867	5.56198	8.37495	6.19687
gene9491	rna22227	protein_coding	480108	COQ8A	.	XP_005623029.1	.	coenzyme Q8A	-2.04375	2317.57	0.275716	-3.74016	0.000183906	0.0129319	-1.5863	2317.57	0.356007	-1.8698	0.0615112	0.30228	1.0911	2317.57	0.275861	0.455972	0.64841	0.982732	11.7793	10.748	11.5393	10.8738	11.6141	11.4941	11.0253	12.0619	11.4253	11.1028	10.9687	10.7487	10.9664	10.6561	10.5003	11.4103	10.7039	10.9046	10.5645	10.6225	11.1694	10.7484	11.7485
gene9498	rna22235	protein_coding	111096927	STUM	.	XP_022277418.1	.	stum, mechanosensory transduction mediator homolog	3.05224	82.1332	0.74536	2.15986	0.0307839	0.274861	2.23481	82.1332	0.965552	1.20155	0.22954	0.583785	-1.8183	82.1332	0.742712	-1.1614	0.245478	0.866603	5.36721	6.97751	4.95819	6.11373	5.59003	5.14625	4.62679	4.68594	5.78161	5.9475	5.29327	6.18699	5.2244	5.26557	4.87306	5.79038	5.18533	8.63782	5.59834	4.8816	4.97445	5.45757	5.16224
gene9530	rna22301	protein_coding	100688604	CNIH3	.	XP_005622701.1	.	cornichon family AMPA receptor auxiliary protein 3	-4.93336	75.4548	0.497997	-4.62367	3.77011e-06	0.000972061	-6.77488	75.4548	0.652841	-4.22798	2.358e-05	0.00181105	-2.00519	75.4548	0.514926	-1.9493	0.0512601	0.614277	7.48761	5.18501	6.9385	4.17973	7.41279	5.42748	5.14654	7.79083	6.44747	5.3429	5.29967	5.47195	5.29965	5.30937	5.11173	5.75541	5.4796	4.87012	5.14944	4.96211	5.23581	5.90714	6.86032
gene9564	rna22411,rna22412	protein_coding	490403	PEAR1	.	XP_013970778.1; XP_005622742.1	.	platelet endothelial aggregation receptor 1	-2.37365	619.88	0.454104	-2.7463	0.00602709	0.111932	-1.86066	619.88	0.586423	-1.52759	0.126614	0.437802	1.05059	619.88	0.454553	0.156645	0.875524	0.992027	9.9955	8.74779	9.71545	8.81935	9.88954	9.8455	8.83173	8.56892	9.89425	9.95996	8.90733	9.26939	9.5552	9.01816	7.65913	7.87279	8.49268	7.92822	9.51823	8.55628	9.02373	8.04717	9.60497
gene9594	rna22504	protein_coding	403762	BGLAP	.	XP_013970797.1	.	bone gamma-carboxyglutamate protein	3.6845	919.541	0.536519	3.50681	0.000453518	0.0226556	1.98364	919.541	0.692212	1.42753	0.153428	0.482027	-1.20697	919.541	0.535826	-0.506482	0.612518	0.979789	8.42941	10.3109	9.05122	10.0394	8.38034	8.55679	8.94654	8.91775	8.85794	9.05552	8.9689	8.70656	9.54977	9.96451	8.85818	9.06627	10.2796	11.1884	9.19082	10.9376	9.62102	9.58407	8.95627
gene9628	rna22619,rna22620,rna22621	protein_coding	448784	MUC1	.	XP_005622287.1; XP_022276452.1; NP_001181906.1	.	mucin 1, cell surface associated	-5.92722	1961.65	0.82847	-3.09891	0.00194233	0.0556441	-1.35036	1961.65	1.06947	-0.405196	0.685334	0.894006	2.90252	1961.65	0.82852	1.85548	0.0635274	0.657117	11.9788	9.41159	11.3821	10.9488	11.7867	11.4922	10.115	10.774	12.0392	10.1599	9.6024	9.13575	10.2964	8.71291	9.30692	11.0412	9.39861	8.76567	9.19207	8.35681	9.49285	7.77989	11.0491
gene9629	rna22622,rna22623,rna22624,rna22625,rna22626	protein_coding	490429	TRIM46	.	XP_547551.2; XP_013970831.1; XP_005622805.1; XP_005622802.1; XP_013970829.1	.	tripartite motif containing 46	-4.11041	117.86	0.450099	-4.53074	5.8778e-06	0.0012807	-2.66386	117.86	0.582844	-2.42521	0.0152997	0.139695	1.02073	117.86	0.454611	0.0651115	0.948085	0.996372	7.98291	5.94073	7.38603	5.96966	7.62013	7.03392	6.49028	8.00255	7.85193	6.34298	6.14128	5.89016	6.53469	5.91231	5.41413	6.2448	6.18647	6.26098	5.87397	6.80917	6.40086	5.37837	7.45629
gene9653	rna22722	protein_coding	612268	SHE	.	XP_855101.1	.	Src homology 2 domain containing E	-3.49851	1078.27	0.476795	-3.78934	0.000151047	0.0111271	-2.64897	1078.27	0.615779	-2.28237	0.0224676	0.174661	-1.13029	1078.27	0.477271	-0.370203	0.711231	0.987608	11.1135	9.3065	10.5356	9.13012	10.8545	9.98838	8.88998	9.8621	10.7414	11.5059	8.69493	9.89916	9.93572	9.06168	8.32773	8.7958	8.92344	9.31988	10.3487	9.34144	9.70219	8.71553	10.2402
gene9672	rna22811	protein_coding	612303	CREB3L4	.	XP_022277097.1	.	cAMP responsive element binding protein 3 like 4	2.16027	441.611	0.493076	2.25363	0.0242197	0.243176	1.91817	441.611	0.635991	1.47759	0.139519	0.458639	1.16725	441.611	0.492079	0.453414	0.650251	0.982732	7.88436	8.99623	8.27885	9.21962	7.7175	7.9786	8.47165	7.87469	8.16305	8.26275	8.79476	8.98189	8.07495	8.61474	8.47045	8.59722	8.87268	10.1231	8.32858	8.14388	7.75145	8.34851	8.07658
gene9681	rna22828,rna22829,rna22830	protein_coding	490455	NPR1	.	XP_013970888.1; XP_013970889.1; XP_547577.2	.	natriuretic peptide receptor 1	-2.35308	811.349	0.329376	-3.74815	0.000178147	0.0126419	-3.08321	811.349	0.425416	-3.81845	0.000134291	0.00629821	-1.174	811.349	0.330077	-0.701138	0.483217	0.953067	10.3231	9.0883	10.4814	8.85658	10.1298	10.0614	9.37042	9.49415	10.363	10.2032	9.17875	9.73926	9.50272	8.8541	8.85338	8.84549	9.41233	8.33576	9.72502	8.72841	9.30232	9.22792	9.9663
gene9687	rna22845	protein_coding	480141	S100A1	.	XP_005622873.1	.	S100 calcium binding protein A1	2.58186	2437.65	0.592182	2.31079	0.0208444	0.225027	1.17109	2437.65	0.764624	0.297986	0.765714	0.924863	-2.52032	2437.65	0.592164	-2.25209	0.0243164	0.510579	10.5156	11.8839	10.3224	10.5503	10.1149	9.54017	9.82993	10.8626	10.823	11.2495	11.2403	10.2306	10.8898	10.3901	11.1778	11.5397	10.7254	13.0053	11.4238	12.1975	9.61667	10.3227	10.6323
gene9690	rna22853,rna22854,rna22855,rna22856	protein_coding	612326	S100A2	.	XP_005622878.1; XP_022277110.1; XP_005622879.1; XP_855158.1	.	S100 calcium binding protein A2	3.65108	2458.48	0.623101	2.99843	0.00271376	0.0697373	12.0236	2458.48	0.804956	4.45713	8.30625e-06	0.000886932	1.4001	2458.48	0.622811	0.779572	0.435643	0.939298	9.71005	11.5784	8.47642	12.064	9.47711	8.77017	10.3839	9.65778	9.1055	10.954	9.38246	10.4539	9.82874	11.0051	10.0161	11.6332	11.2681	11.5976	10.8969	12.1995	10.5771	11.8383	8.83625
gene9693	rna22863	protein_coding	100855982	S100A5	.	XP_005622882.1	.	S100 calcium binding protein A5	2.69179	48.998	0.649167	2.20061	0.0277634	0.260943	1.79626	48.998	0.82881	1.01953	0.30795	0.660857	1.27541	48.998	0.639042	0.549202	0.582867	0.973711	4.37553	5.79552	5.29942	6.14081	5.11281	4.08762	4.03913	5.42972	4.51581	4.59307	4.30738	5.24235	4.4048	4.27317	5.96028	6.82996	4.70413	4.90607	5.22541	5.75738	4.37405	5.92508	5.25227
gene9696	rna22868,rna22869	protein_coding	490461	S100A8	.	NP_001139616.1; XP_022276475.1	.	S100 calcium binding protein A8	2.45386	4755.29	0.552001	2.34611	0.0189706	0.212664	8.04584	4755.29	0.712647	4.22123	2.42978e-05	0.00184258	2.61482	4755.29	0.551834	2.51291	0.0119739	0.412422	10.7534	12.0484	10.4269	13.4351	10.8503	10.337	10.1027	11.2835	10.9161	11.8903	11.9638	12.2835	9.81087	11.5116	11.7008	12.1674	12.3791	11.2123	11.4604	10.5977	12.6665	11.891	10.7449
gene9698	rna22871,rna22872,rna22873	protein_coding	490463	S100A9	.	XP_005622884.1; XP_013970901.1; XP_013970900.1	.	S100 calcium binding protein A9	2.37228	5434.94	0.55839	2.23191	0.0256211	0.251019	10.5042	5434.94	0.720939	4.70622	2.52354e-06	0.000398358	2.9829	5434.94	0.55824	2.82444	0.00473636	0.34032	10.9005	12.1466	10.3305	13.7233	11.0426	10.7173	10.2267	11.6696	10.8128	11.8476	11.9774	12.2487	9.90624	11.456	12.0337	11.9988	12.5748	11.4858	11.4186	11.0188	12.8758	11.9847	10.5079
gene9700	gene9700	pseudogene	612359	LOC612359	.	.	.	.	2.38876	44.2604	0.640749	1.96061	0.0499241	0.349309	7.22237	44.2604	0.84033	3.39447	0.000687628	0.0196266	1.57415	44.2604	0.630329	1.03846	0.299054	0.88677	4.38406	5.64194	3.43994	6.29584	4.75652	4.79967	4.52983	3.95239	4.24779	5.11474	4.99926	4.87993	5.12388	4.611	4.40486	4.07105	4.56771	6.59081	5.22147	5.22964	6.04935	4.51366	4.24359
gene9725	rna22940,rna22941,rna22942,rna22943	protein_coding	490470	SLC14A1	.	XP_005622911.1; XP_013970916.1; XP_022277138.1; XP_547592.5	.	solute carrier family 14 member 1 (Kidd blood group)	-3.00627	550.373	0.725424	-2.18903	0.0285948	0.265683	1.01248	550.373	0.937189	0.0190876	0.984771	0.995974	-1.04588	550.373	0.725849	-0.0891683	0.928948	0.995478	10.194	8.60572	8.5237	8.54121	9.39589	10.7678	8.97345	7.57892	9.26495	9.06168	7.83606	8.4088	10.0557	7.79491	8.41774	6.49542	7.81778	7.05577	9.47189	7.22295	7.84005	7.64413	8.81263
gene9782	rna23024,rna23025,rna23026,rna23027,rna23028,rna23029,rna23030,rna23031,rna23032,rna23033,rna23034,rna23035	protein_coding	610838	CELF4	.	XP_022277166.1; XP_022277162.1; .; XP_022277156.1; XP_022277160.1; XP_022277161.1; XP_022277163.1; XP_022277159.1; XP_022277158.1; XP_022277157.1; XP_022277164.1; XP_022277165.1	.	CUGBP Elav-like family member 4	-3.98445	268.795	0.572895	-3.48123	0.000499111	0.023831	-1.47747	268.795	0.739745	-0.761247	0.446509	0.764996	1.60415	268.795	0.573686	1.18847	0.234649	0.863202	9.09076	7.09541	8.34135	7.77745	8.68385	8.42709	6.67811	8.02719	8.54577	9.34802	7.10756	7.18235	8.1413	6.55592	6.55349	6.50221	6.6033	7.11518	8.06568	6.63175	7.42687	7.44902	7.9731
gene9834	rna23175,rna23176	lncRNA	111096784	LOC111096784	.	.; .	.	uncharacterized LOC111096784	2.78712	101.573	0.405908	3.64313	0.00026934	0.016555	-1.80254	101.573	0.519104	-1.6375	0.101527	0.392424	-1.94494	101.573	0.402694	-2.38327	0.0171598	0.455964	5.60812	7.08602	6.97472	6.12213	6.26621	5.58486	5.97625	5.94564	5.98326	6.08104	6.39797	7.46799	6.30799	6.58617	6.78891	6.92554	7.51329	6.47444	6.31469	6.63213	6.33915	6.9849	7.16488
gene9904	rna23299	protein_coding	490520	GATA6	.	XP_022277433.1	.	GATA binding protein 6	-2.23788	161.161	0.579418	-2.00569	0.044889	0.330552	2.73205	161.161	0.746737	1.94176	0.0521661	0.276752	4.69574	161.161	0.57836	3.85807	0.000114288	0.0546654	7.38377	6.22002	7.00284	8.45322	7.44599	7.06731	6.12603	6.85347	7.22735	7.50026	6.10828	6.68653	6.79544	5.95129	5.35403	6.11229	6.02087	6.85597	7.06018	6.88669	6.41446	5.50641	6.53111
gene9911	rna23308	protein_coding	480177	ABHD3	.	XP_537301.3	.	abhydrolase domain containing 3	2.02064	2402.28	0.350962	2.89153	0.00383377	0.0851564	1.20024	2402.28	0.45297	0.581329	0.561018	0.834155	-1.16441	2402.28	0.350795	-0.625991	0.531321	0.965412	10.5002	11.515	11.032	11.2953	10.5836	10.1939	10.9758	11.0857	10.4737	10.7637	10.8212	11.1049	10.6043	11.5223	12.0316	11.175	11.4346	12.2933	10.764	10.4985	10.546	11.4688	10.8207
gene9927	rna23338,rna23339	protein_coding	607342	COLEC12	.	XP_022277245.1; XP_005623081.1	.	collectin subfamily member 12	-2.03044	1677.6	0.437256	-2.33683	0.0194479	0.216445	-1.92249	1677.6	0.564528	-1.67038	0.0948438	0.381298	1.03236	1677.6	0.4374	0.105037	0.916346	0.994652	11.2815	10.2596	11.2487	10.3055	11.6686	10.8617	10.1074	10.0419	10.892	11.3363	11.093	10.1008	11.0844	10.1807	9.53173	10.4753	9.5685	10.2223	10.5425	9.72837	10.1209	9.66886	10.783
gene9955	rna23381,rna23382	protein_coding	100684071	EMILIN2	.	XP_005623089.1; XP_022277253.1	.	elastin microfibril interfacer 2	-2.32296	1695.78	0.409111	-2.97221	0.0029566	0.0724859	-2.36294	1695.78	0.528147	-2.34894	0.018827	0.157279	1.1243	1695.78	0.409279	0.412986	0.679617	0.984653	11.3144	10.0984	11.5082	10.2674	10.7849	11.5945	10.5958	10.0858	10.5681	11.5159	9.65279	10.2469	10.6299	9.84163	9.59336	10.1012	10.0864	10.4792	10.825	9.85169	10.5346	10.0748	10.573
gene9957	rna23387,rna23388,rna23389	protein_coding	480191	MYOM1	.	XP_022277254.1; XP_005623094.1; XP_537314.2	.	myomesin 1	-2.07426	302.685	0.423811	-2.48364	0.0130046	0.173581	-3.56728	302.685	0.546775	-3.35572	0.000791592	0.0214465	1.02106	302.685	0.424831	0.0707827	0.943571	0.996372	8.60589	7.55205	9.41748	7.58269	8.41033	7.72949	7.67111	8.33963	8.28345	8.98112	8.19665	8.13066	8.10642	7.70128	6.77632	7.68215	7.29819	7.24017	7.62256	7.52595	7.77106	7.2335	9.9466
gene9976	rna23430,rna23431,rna23432,rna23433,rna23434,rna23435,rna23436,rna23437,rna23438,rna23439,rna23440,rna23441,rna23442,rna23443,rna23444,rna23445,rna23446,rna23447,rna23448,rna23449,rna23450,rna23451,rna23452,rna23453,rna23454,rna23455,rna23456,rna23457,rna23458,rna23459,rna23460,rna23461,rna23462,rna23463,rna23464,rna23465	protein_coding	480198	EPB41L3	.	XP_022277268.1; XP_022277276.1; XP_013971024.1; XP_013971028.1; XP_022277293.1; XP_022277287.1; XP_022277266.1; XP_022277300.1; XP_022277299.1; XP_022277298.1; XP_022277297.1; XP_022277282.1; XP_022277279.1; XP_022277291.1; XP_022277280.1; XP_022277278.1; XP_022277295.1; XP_022277290.1; XP_022277289.1; XP_022277271.1; XP_022277265.1; XP_022277267.1; XP_022277288.1; XP_022277286.1; XP_022277274.1;…	.	erythrocyte membrane protein band 4.1 like 3	-2.13616	777.131	0.36212	-3.02391	0.00249527	0.0660991	-1.78071	777.131	0.467579	-1.78035	0.0750187	0.336259	1.1031	777.131	0.362475	0.390535	0.696141	0.986752	10.2083	9.11313	10.0874	9.2544	10.2605	9.70502	9.48032	8.86723	9.8058	10.5633	8.76678	9.1566	9.74279	9.17021	9.06368	9.41546	8.82582	9.13672	9.57182	9.10625	9.35777	8.90892	9.6308
gene9984	rna23474,rna23475,rna23476,rna23477,rna23478,rna23479,rna23480,rna23481,rna23482	protein_coding	490541	L3MBTL4	.	XP_022277303.1; XP_022277307.1; XP_013971050.1; XP_022277306.1; XP_022277305.1; XP_022277302.1; XP_022277304.1; XP_022277308.1; XP_022277309.1	.	L3MBTL4, histone methyl-lysine binding protein	-2.30166	461.466	0.452739	-2.65644	0.00789703	0.131069	-2.20533	461.466	0.584564	-1.95188	0.0509528	0.273884	1.06146	461.466	0.453332	0.189807	0.84946	0.991088	9.48371	8.28118	9.50806	8.36617	9.29909	9.46519	8.62993	9.30414	9.26133	8.5999	8.35352	8.19063	8.67662	8.25685	8.42291	8.90903	7.97374	7.37804	8.68957	8.02255	8.45847	8.57153	9.09282
gene10051	rna23639	protein_coding	490559	CIDEA	.	XP_547681.3	.	cell death-inducing DFFA-like effector a	-43.1271	1808.46	0.83926	-6.47061	9.76079e-11	3.01999e-07	-118.161	1808.46	1.08512	-6.34456	2.23067e-10	5.92335e-07	-1.76063	1808.46	0.843111	-0.967956	0.333066	0.904647	11.9746	6.54492	12.6126	5.72762	12.0806	7.32938	8.00831	13.8897	8.69905	9.46307	6.24623	6.71551	6.22226	6.33145	8.59558	7.10238	7.46906	6.06868	6.87318	7.26453	7.16927	7.25826	10.1551
gene10088	rna23742	protein_coding	490573	ZBTB7C	.	XP_547695.3	.	zinc finger and BTB domain containing 7C	3.11352	567.91	0.570622	2.87151	0.00408513	0.0873173	6.37938	567.91	0.737287	3.62602	0.000287828	0.0110215	1.42038	567.91	0.569453	0.889055	0.373973	0.924515	7.77341	9.41221	7.24461	9.91841	7.8319	8.1604	7.96793	7.34648	7.8838	8.74081	8.71764	8.81999	8.7648	8.52402	7.76647	8.04862	7.95342	10.422	9.06915	8.91964	10.0747	7.85849	7.84787
gene10177	rna23824,rna23825	lncRNA	111096956	LOC111096956	.	.; .	.	uncharacterized LOC111096956	4.00136	59.0867	0.665525	3.00589	0.00264808	0.0685046	5.11068	59.0867	0.861593	2.73158	0.00630307	0.0839866	1.06465	59.0867	0.6546	0.13806	0.890193	0.993093	4.32247	6.31906	4.05052	6.40942	4.09336	4.56621	4.30531	5.14356	5.2383	4.84602	5.4725	5.87054	5.09832	6.4285	5.54902	4.39414	6.05746	7.22386	5.08221	5.82654	4.75989	4.76874	4.38514
gene10219	rna23928	protein_coding	100685644	MYH6	.	XP_013971244.1	.	myosin heavy chain 6	-4.83713	138.929	0.720162	-3.15783	0.00158946	0.0492763	-6.81422	138.929	0.927718	-2.98426	0.00284269	0.0502014	1.70114	138.929	0.72239	1.06106	0.288661	0.882656	7.59136	5.31692	8.85169	6.08258	5.73286	5.62248	7.34319	7.60021	5.73807	7.70037	5.97971	5.14475	5.47406	6.13144	4.68696	6.0191	5.62335	5.3151	5.86223	4.92376	4.98967	5.79099	9.68422
gene10221	rna23931	protein_coding	403807	MYH7	.	NP_001107183.1	.	myosin heavy chain 7	-8.70175	601.546	0.760308	-4.10532	4.03762e-05	0.00462682	-10.1015	601.546	0.980474	-3.40294	0.000666648	0.0192767	2.62321	601.546	0.760962	1.82839	0.0674912	0.666244	9.62265	6.50138	11.2289	7.89234	7.53509	7.22516	7.16578	9.72046	7.09377	9.98484	7.32096	6.61557	6.65478	6.45502	6.27716	7.32883	6.43007	7.08582	7.37025	6.65998	6.8409	6.64896	10.935
gene10286	rna24089,rna24090,rna24091,rna24092,rna24093,rna24094,rna24095,rna24096	protein_coding	608615	STXBP6	.	XP_850785.1; XP_013971287.1; XP_022277579.1; XP_022277577.1; XP_022277576.1; XP_022277578.1; XP_022277575.1; XP_022277574.1	.	syntaxin binding protein 6	-2.54273	416.834	0.34316	-3.92348	8.72779e-05	0.00737808	-2.88173	416.834	0.443781	-3.44074	0.000580116	0.0174939	-1.30174	416.834	0.34472	-1.10361	0.269761	0.873121	9.50983	8.1622	9.30997	7.78224	9.24025	9.06341	8.69603	9.08328	9.09012	9.43214	8.40305	7.66644	8.92241	8.32367	8.02652	7.26762	8.13498	8.94457	8.35576	7.93366	8.19777	7.95316	9.04033
gene10294	rna24102,rna24103,rna24104	protein_coding	490632	NOVA1	.	XP_860979.2; XP_547754.1; XP_005623340.1	.	NOVA alternative splicing regulator 1	-2.6039	294.372	0.493704	-2.79656	0.00516493	0.100758	-5.47736	294.372	0.637209	-3.85035	0.000117947	0.00573788	-1.06245	294.372	0.495209	-0.176492	0.859907	0.991872	8.63784	7.25598	9.62331	7.169	8.73229	7.8738	7.71791	6.94427	7.78405	9.14024	7.47404	7.45754	7.95623	6.94903	6.52375	6.38966	7.30402	7.8511	7.68478	7.68587	7.64239	6.72529	8.44241
gene10500	rna24526	lncRNA	111097214	LOC111097214	.	.	.	uncharacterized LOC111097214	3.20719	23.3305	0.504126	3.33509	0.000852705	0.0339757	1.7309	23.3305	0.615826	1.2853	0.198689	0.544007	1.26534	23.3305	0.469346	0.723405	0.469431	0.945786	3.04918	4.74492	4.2915	5.08385	3.84882	3.88015	3.9008	3.79403	3.85486	3.75428	4.45918	4.40115	3.47525	4.4223	4.75452	4.47511	4.92281	4.19699	3.94985	4.21285	4.04453	5.33007	4.07251
gene10533	rna24599	protein_coding	480322	NID2	.	XP_013971380.1	.	nidogen 2	-2.27134	991.222	0.477779	-2.47718	0.0132425	0.175546	1.00944	991.222	0.616929	0.0219634	0.982477	0.995179	1.42523	991.222	0.477901	1.06967	0.284769	0.882199	10.6283	9.44451	9.94269	9.95604	10.0479	11.2506	9.58432	9.16154	10.2901	10.0723	9.30731	9.40154	10.3937	9.68976	8.53982	8.61567	8.5613	9.80775	10.2063	9.41594	9.56602	8.51198	9.7861
gene10542	rna24608	protein_coding	612969	GPR137C	.	XP_853511.2	.	G protein-coupled receptor 137C	2.221	44.9037	0.55196	2.08567	0.0370086	0.301964	2.09609	44.9037	0.712845	1.4978	0.134185	0.449221	-1.07652	44.9037	0.544846	-0.195238	0.845206	0.990964	4.67328	5.83472	4.65996	5.72892	4.34468	5.13664	5.54672	4.15985	4.85293	4.85565	5.20789	5.77502	5.62289	6.07645	5.46247	5.11588	6.67862	4.40194	5.35059	4.64842	4.65279	4.60117	4.54919
gene10560	rna24640,rna24641,rna24642,rna24643,rna24644,rna24645,rna24646	protein_coding	490695	BMP4	.	XP_022277472.1; XP_022277471.1; XP_022277468.1; XP_022277470.1; XP_022277469.1; XP_022277467.1; NP_001274099.1	.	bone morphogenetic protein 4	-3.83997	392.501	0.395551	-4.90731	9.23323e-07	0.000340091	-3.79056	392.501	0.510395	-3.76652	0.000165541	0.00740151	1.28376	392.501	0.3968	0.908193	0.363776	0.918238	9.40609	7.46461	9.74793	7.82482	9.09217	8.66342	7.81141	8.18715	9.69737	9.25276	8.06147	7.74436	8.14362	7.90297	7.19085	7.84185	7.30594	7.1207	8.28784	7.05301	7.49913	8.01756	9.09494
gene10579	rna24686	protein_coding	480331	DLGAP5	.	XP_013971390.1	.	DLG associated protein 5	2.28007	610.451	0.576122	2.06394	0.0390238	0.30801	9.25263	610.451	0.744729	4.31011	1.63171e-05	0.00139462	2.23812	610.451	0.575106	2.021	0.04328	0.587841	8.01143	9.20168	7.15517	10.3642	7.25849	7.92692	9.45132	7.08371	7.64572	8.02979	8.52183	8.14777	9.61427	9.87189	9.17085	7.79933	8.53513	9.07199	8.61459	8.8788	9.40538	7.79973	8.00747
gene10589	rna24704	protein_coding	106559103	PELI2	.	XP_013971165.1	.	pellino E3 ubiquitin protein ligase family member 2	-2.41723	115.14	0.391564	-3.25196	0.0011461	0.0404341	-1.3103	115.14	0.505613	-0.771144	0.440622	0.760591	1.45882	115.14	0.393015	1.38621	0.165684	0.817836	7.50652	6.22864	7.16719	6.77717	7.32772	7.31296	6.40434	7.15955	7.11096	7.36858	6.51583	6.50761	6.91207	6.25948	6.02291	5.33063	6.58342	6.4253	6.32295	6.60918	6.74344	5.76368	7.16084
gene10679	rna24896	protein_coding	612985	RHOJ	.	XP_854125.2	.	ras homolog family member J	-2.81893	671.936	0.457222	-3.27007	0.00107522	0.0386829	-2.01768	671.936	0.590596	-1.71471	0.0863985	0.362677	-1.05183	671.936	0.457799	-0.159248	0.873473	0.992027	10.2926	8.79697	9.7372	8.72429	9.70736	9.39019	8.72033	9.02366	10.0831	10.7982	8.20352	8.89089	9.55791	8.3798	7.87766	8.50834	8.52368	8.70477	9.84054	8.9412	9.17989	8.07878	9.55594
gene10781	rna25161,rna25162,rna25163,rna25164,rna25165,rna25166	protein_coding	490755	SLC8A3	.	XP_022277882.1; XP_022277880.1; XP_022277881.1; XP_013971490.1; XP_013971489.1; XP_022277879.1	.	solute carrier family 8 member A3	-3.65861	146.29	0.577253	-3.24173	0.00118808	0.0408435	-3.42505	146.29	0.74634	-2.37978	0.0173229	0.150048	-1.11596	146.29	0.58038	-0.272727	0.785063	0.990308	8.18243	6.3094	7.92868	6.15234	7.16027	7.37187	5.80025	6.57241	8.07867	8.55543	6.69321	6.46879	7.20569	5.36392	5.44733	5.9965	5.42819	6.18263	7.43388	6.35492	6.50218	5.61191	7.80978
gene10800	rna25198,rna25199,rna25200,rna25201,rna25202	lncRNA	100684379	LOC100684379	.	.; .; .; .; .	.	uncharacterized LOC100684379	-2.05377	260.579	0.366216	-2.83514	0.00458054	0.0932753	-2.30693	260.579	0.474272	-2.54278	0.0109973	0.115341	-1.4619	260.579	0.368346	-1.48731	0.136932	0.789089	8.7529	7.71412	8.37332	7.16586	8.37977	8.79735	7.72274	8.02289	9.05684	7.50357	8.0636	7.65205	8.18314	7.64239	7.70074	7.45198	7.91988	6.7988	7.60252	7.51535	8.31198	7.23936	7.96722
gene10834	rna25300	protein_coding	490774	PNMA1	.	XP_547896.3	.	paraneoplastic Ma antigen 1	-2.09513	607.533	0.355171	-3.0043	0.00266194	0.0686337	-1.66649	607.533	0.458725	-1.60622	0.108226	0.4048	1.06027	607.533	0.355648	0.237386	0.812358	0.990308	9.8736	8.80601	9.62697	8.89107	9.88585	8.66965	8.60843	10.2777	9.20698	9.73608	8.74449	9.11001	8.76854	8.82093	9.29797	8.88585	9.27853	8.70198	8.71622	8.67261	8.42832	9.01579	9.32244
gene10852	rna25340	protein_coding	490784	LTBP2	.	XP_005623717.1	.	latent transforming growth factor beta binding protein 2	2.31398	4080.59	0.568116	2.13051	0.0331297	0.285844	5.66496	4080.59	0.733515	3.41106	0.000647102	0.0188525	1.60448	4080.59	0.56799	1.20091	0.229787	0.8601	10.9274	12.1378	10.3179	12.82	10.4555	10.5365	11.4079	9.76957	10.7694	12.1026	12.7567	11.1247	12.2493	11.8386	11.2659	11.4883	11.1372	11.8665	12.4184	11.9934	11.9359	10.3844	10.8121
gene10874	rna25385	protein_coding	490792	FOS	.	XP_547914.1	.	Fos proto-oncogene, AP-1 transcription factor subunit	-3.91416	16240.7	0.633617	-3.10709	0.00188939	0.0546335	-1.57074	16240.7	0.818002	-0.796387	0.425807	0.751184	1.34492	16240.7	0.633631	0.67471	0.49986	0.9605	15.0628	13.0941	14.1731	13.5216	15.9553	13.0438	12.8147	14.2593	13.2356	13.8187	12.2043	12.5946	12.9646	12.4935	13.0429	13.4738	12.5324	12.7964	13.6476	12.5941	12.5714	14.4448	13.1038
gene10947	rna25574	protein_coding	490815	STON2	.	XP_013971585.1	.	stonin 2	-2.19258	4365.23	0.346662	-3.26725	0.00108596	0.0387986	1.0759	4365.23	0.447509	0.235837	0.813559	0.942069	1.98954	4365.23	0.346665	2.86281	0.00419906	0.317042	12.5565	11.4238	12.3107	12.4163	12.7151	11.4597	11.5972	12.1676	12.2156	12.9358	11.3223	11.5487	11.5336	11.3012	11.4912	10.9472	12.1936	11.5369	12.0482	11.5942	11.601	11.6234	12.2548
gene11003	rna25658,rna25659,rna25660,rna25661,rna25662,rna25663,rna25664,rna25665,rna25666	protein_coding	610880	FOXN3	.	XP_022278019.1; XP_022278023.1; XP_005623794.1; XP_005623790.1; XP_022278022.1; XP_005623793.1; XP_005623792.1; XP_022278020.1; XP_005623791.1	.	forkhead box N3	-2.06626	2329.69	0.222801	-4.69936	2.60976e-06	0.000776403	-1.95391	2329.69	0.287551	-3.36068	0.000777512	0.0211763	1.28326	2329.69	0.222934	1.614	0.106527	0.762667	11.6439	10.5966	11.9227	10.9562	11.598	11.2848	11.0846	11.9908	11.2118	11.0731	10.784	10.7382	10.8911	10.7237	10.9753	10.9331	10.4566	10.5196	10.8581	10.6693	11.0427	10.5658	11.4524
gene11049	rna25782,rna25783	protein_coding	490836	ASB2	.	XP_005623812.1; XP_854471.1	.	ankyrin repeat and SOCS box containing 2	-5.84685	62.0267	0.550496	-4.62794	3.6933e-06	0.000968395	-11.4172	62.0267	0.709778	-4.94963	7.43539e-07	0.00017168	1.11022	62.0267	0.563999	0.267461	0.789114	0.990308	6.60429	4.0544	7.71931	4.20481	6.85313	4.64336	4.49733	5.59436	5.9125	6.34391	4.51423	4.48417	4.51656	4.62006	4.10177	4.61752	4.62745	3.86092	5.13981	4.10226	4.54589	4.82325	7.16986
gene11079	rna25856	protein_coding	490843	SYNE3	.	XP_005623830.2	.	spectrin repeat containing nuclear envelope family member 3	-2.59042	354.17	0.355361	-3.86419	0.000111458	0.00875254	-1.72605	354.17	0.459242	-1.71474	0.0863938	0.362677	1.10359	354.17	0.356383	0.399035	0.689867	0.984923	9.26449	7.89036	8.82064	8.03239	9.43488	8.50491	8.0819	8.67315	8.60935	9.37317	8.17275	8.14006	8.1333	7.66347	7.30529	7.90348	7.69027	8.07003	8.55527	8.10709	8.32829	7.70072	8.40242
gene11117	rna25942	protein_coding	490854	DEGS2	.	XP_547976.2	.	delta 4-desaturase, sphingolipid 2	2.55816	2315.38	0.344569	3.93275	8.39813e-05	0.00727602	2.08738	2315.38	0.444335	2.3894	0.016876	0.147581	1.82171	2315.38	0.344082	2.51479	0.0119105	0.412422	9.78269	11.1381	10.9417	12.0033	10.0313	10.1082	10.4524	10.0305	10.3127	10.52	11.1557	10.9618	10.5095	10.5371	10.4611	11.636	10.5514	10.2447	11.1642	11.0956	11.055	11.8755	10.5258
gene11217	rna26188,rna26189,rna26190	protein_coding	102154610	LOC102154610	.	XP_005623892.1; XP_005623893.1; XP_005623897.1	.	uncharacterized LOC102154610	-2.22215	241.851	0.401062	-2.87226	0.00407547	0.0873173	-2.08581	241.851	0.51812	-2.04703	0.0406552	0.242645	1.01321	241.851	0.402359	0.0470574	0.962467	0.998536	8.56038	7.40792	8.48791	7.42733	8.1864	7.61579	8.48323	7.71176	8.20526	8.7315	7.72409	7.5895	7.59935	8.07834	7.34235	7.04211	7.57204	6.51184	7.83471	6.72192	7.37158	7.78898	8.76607
gene11232	rna26237,rna26238,rna26239	protein_coding	490874	PPP1R13B	.	XP_022278115.1; XP_022278113.1; XP_022278114.1	.	protein phosphatase 1 regulatory subunit 13B	-2.03334	1172.82	0.241573	-4.23826	2.25261e-05	0.00304567	-1.33071	1172.82	0.311988	-1.3212	0.186433	0.525991	1.21103	1172.82	0.241825	1.14228	0.253337	0.870481	10.7824	9.75828	10.4474	10.0347	10.8679	11.0011	10.15	10.1984	10.5336	10.0324	10.0606	10.0748	10.2497	9.79668	9.7488	9.64545	9.53663	9.60546	10.0028	9.63715	10.1585	9.83371	10.2842
gene11240	rna26249	protein_coding	490875	KIF26A	.	XP_022278182.1	.	kinesin family member 26A	-2.09283	97.1021	0.479304	-2.22291	0.0262215	0.254165	-1.81077	97.1021	0.620491	-1.38053	0.167425	0.500689	-1.09477	97.1021	0.482167	-0.270926	0.786448	0.990308	7.27878	6.2113	6.94068	6.08263	6.80235	6.97434	5.71899	5.74967	7.38971	7.42297	6.1246	5.88889	6.57894	5.97648	5.33872	5.46124	6.11463	6.01716	7.36211	6.07405	6.65234	5.46961	7.05067
gene11329	rna26327,rna26328,rna26329,rna26330,rna26331,rna26332	protein_coding	483379	SLC16A3	.	XP_005624027.1; XP_005624024.1; XP_005624023.2; XP_005624026.1; XP_013971691.1; XP_022278316.1	.	solute carrier family 16 member 3	2.45275	982.456	0.636758	2.03279	0.0420733	0.318743	6.39655	982.456	0.822045	3.25687	0.00112647	0.0273143	2.25268	982.456	0.636125	1.84185	0.0654976	0.661817	8.57684	9.87128	8.36582	11.0429	8.81988	8.14545	8.76271	8.21723	8.31497	9.66969	8.91958	9.22945	8.42159	9.37997	9.30395	9.80547	8.18839	10.8781	9.72208	10.004	9.30186	9.37819	8.64645
gene11336	rna26359,rna26360	protein_coding	607806	LOC607806	.	XP_849704.1; XP_003435201.1	.	carbonyl reductase [NADPH] 2-like	5.22043	522.087	0.845348	2.82034	0.00479724	0.0959498	-1.35929	522.087	1.0895	-0.406472	0.684396	0.894006	-1.19579	522.087	0.843951	-0.305666	0.759859	0.988905	6.9464	9.32997	9.51503	9.07185	8.17925	6.35198	6.89807	7.35879	7.10297	7.41691	9.38034	9.66362	6.78573	8.14643	8.15794	8.7322	7.50259	8.93061	7.79749	9.11589	7.08704	9.99047	6.73263
gene11338	rna26362	protein_coding	106559217	RAC3	.	XP_013971673.1	.	Rac family small GTPase 3	2.39974	384.594	0.30734	4.10905	3.97295e-05	0.00461482	1.70539	384.594	0.396648	1.94153	0.0521937	0.276804	-1.28628	384.594	0.305942	-1.18718	0.235156	0.863202	7.73859	9.00342	7.86988	8.63958	7.50696	8.26088	8.30226	7.86013	7.87895	8.12742	8.72627	8.68274	8.60163	8.66836	8.57284	9.19912	8.72461	9.25571	8.55823	8.80863	8.5757	8.70333	7.74883
gene11352	rna26390,rna26391	protein_coding	608003	PPP1R27	.	XP_005624053.1; XP_849982.1	.	protein phosphatase 1 regulatory subunit 27	-4.35201	33.6105	0.609909	-3.47868	0.000503883	0.0238523	-1.62755	33.6105	0.78413	-0.896152	0.370171	0.714601	2.0529	33.6105	0.614597	1.68836	0.0913415	0.734614	6.00548	3.88355	5.62012	4.92113	4.66262	4.29559	4.36771	5.76875	3.66256	6.45948	4.29727	4.03051	4.12597	4.49453	4.16292	4.66482	4.03585	4.10897	4.24179	3.79925	4.22476	4.23409	6.04959
gene11399	rna26482	protein_coding	111097518	LOC111097518	.	XP_022279656.1	.	uncharacterized LOC111097518	5.28822	45.6431	0.563514	4.26393	2.00865e-05	0.00283441	2.05225	45.6431	0.684373	1.51556	0.129631	0.442008	1.92828	45.6431	0.527411	1.79616	0.0724693	0.688137	3.10339	5.48722	5.39887	6.43576	4.1379	4.03262	4.21742	4.69373	4.25672	4.04081	4.44832	4.679	4.38489	5.15918	5.28297	4.76376	5.50954	4.6246	5.72884	5.50414	5.64816	5.94785	4.38671
gene11426	rna26540	protein_coding	442949	SOCS3	SOCS-3	NP_001026801.1	.	suppressor of cytokine signaling 3	-2.94187	783.847	0.479367	-3.24747	0.00116434	0.0405599	1.81436	783.847	0.619351	1.38768	0.165236	0.498514	1.76148	783.847	0.479518	1.70335	0.0885023	0.730859	10.5158	8.95889	8.91612	9.77566	11.3911	8.62458	8.29501	9.71317	9.32125	9.97342	8.65543	9.33993	8.84829	8.58355	9.46291	9.02889	8.23299	9.23616	9.68895	9.34055	8.85552	8.28127	9.03733
gene11431	rna26558	protein_coding	100855947	TK1	.	XP_003639284.1	.	thymidine kinase 1	2.13693	1175.21	0.481284	2.27629	0.0228289	0.235128	8.68392	1175.21	0.621721	5.01567	5.28487e-07	0.000143433	2.53384	1175.21	0.48064	2.79071	0.00525929	0.345249	8.94744	10.0436	8.26721	11.385	8.32875	9.81878	9.84058	8.57133	8.4508	9.2205	9.18933	8.93872	10.3312	10.1111	10.0894	10.1468	9.05966	10.0294	9.67722	10.5047	10.1602	8.8261	8.51057
gene11454	rna26596,rna26597,rna26598	protein_coding	483337	MGAT5B	.	XP_022278404.1; XP_003435199.1; XP_848927.1	.	mannosyl (alpha-1,6-)-glycoprotein beta-1,6-N-acetyl-glucosaminyltransferase, isozyme B	2.15364	168.052	0.395647	2.79738	0.00515186	0.10063	4.39743	168.052	0.508801	4.1994	2.67619e-05	0.00196212	2.22427	168.052	0.390436	2.95397	0.00313715	0.28208	6.17635	7.28547	6.30461	8.43966	6.41653	6.62428	6.83006	5.95776	6.64908	6.70585	6.96228	6.8132	7.2909	7.64423	5.97467	6.72359	7.33869	7.10417	7.72361	7.56723	7.32195	6.51618	6.43652
gene11465	rna26624,rna26625	protein_coding	100049006	PRCD	.	XP_022278211.1; NP_001091029.1	.	photoreceptor disc component	-3.03862	81.6851	0.480508	-3.33692	0.000847124	0.0339508	-4.07513	81.6851	0.620474	-3.26661	0.00108844	0.0267273	1.00633	81.6851	0.485842	0.0187515	0.985039	0.999824	7.04504	5.43692	7.47839	5.44677	6.67584	7.00356	6.14077	6.39435	6.96861	5.9565	6.11494	5.8133	6.38556	5.83887	5.48064	5.06615	5.52021	4.8866	5.53545	4.89066	6.117	5.03154	7.34127
gene11466	rna26626,rna26627	protein_coding	609341	CYGB	.	XP_013971672.1; NP_001071055.1	.	cytoglobin	-3.0046	359.969	0.426204	-3.72397	0.000196112	0.0136047	-1.69877	359.969	0.550216	-1.38943	0.164701	0.497576	1.43392	359.969	0.426877	1.21807	0.223199	0.858561	9.29011	7.70214	8.98825	8.22285	8.89796	9.31494	8.96721	8.08784	8.87471	8.84779	7.25919	7.84152	8.51287	8.21245	6.64895	7.75296	8.2243	7.4047	8.37209	8.01223	7.90872	7.16711	8.14799
gene11547	rna26851	protein_coding	100685890	LOC100685890	.	XP_003435214.1	.	CMRF35-like molecule 7	-3.12854	453.538	0.625017	-2.63271	0.00847055	0.13617	-4.8568	453.538	0.807226	-2.82449	0.00473553	0.0693231	-1.30493	453.538	0.62608	-0.613304	0.539675	0.965485	9.62669	7.98114	9.87729	7.59708	8.84092	8.57407	7.91683	8.46575	8.85905	10.276	6.78144	8.28999	7.75386	6.73163	6.93876	8.04142	6.89583	8.38788	8.87005	8.50176	8.5848	7.8371	8.56537
gene11551	rna26857	lncRNA	100855449	LOC100855449	.	.	.	uncharacterized LOC100855449	2.53653	506.619	0.464673	2.8899	0.00385366	0.0852877	5.39132	506.619	0.601657	4.03991	5.3472e-05	0.00326961	1.05984	506.619	0.463676	0.180825	0.856505	0.991872	8.02181	9.36512	7.01942	9.44901	8.23389	8.1523	8.34831	7.33394	8.32846	8.64888	8.50399	8.49232	8.90039	9.06571	8.20955	8.65087	8.68691	10.0141	9.67259	9.60334	9.00575	8.04013	7.79427
gene11561	rna26884,rna26885	protein_coding	483285	KIF19	.	XP_540404.3; XP_022278456.1	.	kinesin family member 19	-2.1841	48.6837	0.521259	-2.16215	0.0306067	0.274008	1.10791	48.6837	0.682757	0.216539	0.828568	0.947652	-1.11507	48.6837	0.52643	-0.298486	0.765332	0.989728	6.46759	5.335	5.02996	5.1772	6.43428	5.02418	5.47729	6.90651	5.00804	5.02368	5.48695	4.51134	5.33287	4.79949	5.77344	4.81613	6.03267	4.50348	5.47444	5.28659	5.22645	5.07532	5.40822
gene11635	rna27080	lncRNA	106559249	LOC106559249	.	.	.	uncharacterized LOC106559249	3.63388	29.7664	0.482506	3.85801	0.000114315	0.00886622	1.22822	29.7664	0.595752	0.497799	0.618626	0.86414	-1.16793	29.7664	0.456832	-0.490224	0.623976	0.981732	3.38957	5.27226	4.75519	5.05022	3.94269	4.13183	4.60153	4.14186	3.96789	3.97031	4.60614	5.50682	4.76809	4.80642	5.27606	5.10408	5.48248	4.87563	4.59382	4.18048	3.84296	5.15946	4.69672
gene11656	rna27129,rna27130,rna27131,rna27132,rna27133,rna27134,rna27135	protein_coding	609449	CD79B	.	.; .; .; .; XP_013971886.1; XP_005624311.1; XP_861417.2	.	CD79b molecule	-4.8503	433.661	0.619321	-3.67834	0.000234758	0.0153886	-1.28024	433.661	0.799658	-0.445715	0.655803	0.880575	1.80845	433.661	0.619794	1.37909	0.167868	0.818133	9.91021	7.63172	8.84318	8.48669	10.0406	6.78026	8.06384	9.3042	8.66178	10.0273	7.68042	8.7359	6.88743	7.86187	7.72289	6.82412	7.46617	6.57885	8.66207	7.64794	7.72476	7.59154	9.30457
gene11659	rna27143	protein_coding	480475	ICAM2	.	XP_022279613.1	.	intercellular adhesion molecule 2	-2.53561	416.248	0.330685	-4.05925	4.92314e-05	0.00514601	-3.49433	416.248	0.427717	-4.22011	2.44178e-05	0.00184265	-1.38877	416.248	0.332502	-1.42499	0.154161	0.808905	9.4725	8.13019	9.46137	7.65655	8.94391	8.83829	8.40604	8.57084	9.26832	9.83296	7.77594	8.18662	8.423	8.0843	7.75996	8.6239	8.50235	8.02136	8.80768	7.99212	8.31123	7.88442	8.91509
gene11663	rna27160,rna27161,rna27162,rna27163	protein_coding	610775	PECAM1	.	XP_022278550.1; XP_022278552.1; XP_022278551.1; XP_022278549.1	.	platelet and endothelial cell adhesion molecule 1	-2.91472	6003.7	0.480145	-3.21436	0.00130738	0.043495	-2.45758	6003.7	0.619919	-2.09259	0.0363858	0.229469	-1.31548	6003.7	0.48023	-0.823747	0.410083	0.934966	13.5265	11.9831	12.8849	11.5876	13.3837	12.7511	11.7733	12.1129	13.2752	13.7438	11.2912	12.4768	12.6582	11.7795	10.8512	11.1498	11.2556	11.6509	13.0938	11.8415	12.4199	11.1975	12.5307
gene11713	rna27248,rna27249,rna27250,rna27251,rna27252,rna27253,rna27254	protein_coding	490898	ABCA8	.	XP_022278575.1; XP_022278574.1; XP_005624339.1; XP_548020.2; XP_005624338.1; .; XP_005624342.1	.	ATP binding cassette subfamily A member 8	-6.1455	1870.37	0.438676	-5.97144	2.35164e-09	3.97008e-06	-5.75761	1870.37	0.566486	-4.45813	8.26773e-06	0.000886932	-1.11872	1870.37	0.439212	-0.368494	0.712505	0.987608	12.0706	9.45077	11.8147	9.28928	12.157	11.1968	10.2627	11.8576	11.291	10.9477	9.35501	10.1528	10.3297	9.2035	9.61762	9.12897	9.52042	9.6554	10.5867	9.37982	9.85585	8.58123	10.8548
gene11714	rna27255	protein_coding	611016	ABCA9	.	XP_853718.1	.	ATP binding cassette subfamily A member 9	-7.34296	2010.68	0.556631	-5.16744	2.37316e-07	0.00015297	-6.54746	2010.68	0.718778	-3.77159	0.000162214	0.00727375	-1.20793	2010.68	0.55712	-0.489195	0.624704	0.981766	12.2873	9.41058	11.8494	9.13832	12.431	11.7904	10.5065	10.0833	11.8164	11.2178	9.43775	10.0321	10.8828	9.46074	8.51025	8.63424	9.19565	9.25004	10.0541	9.52216	9.91735	8.30745	11.1791
gene11730	rna27305	protein_coding	403717	KCNJ2	.	NP_001003120.1	.	potassium voltage-gated channel subfamily J member 2	-2.1977	54.6794	0.510455	-2.22546	0.0260506	0.253772	-2.34991	54.6794	0.662418	-1.86077	0.0627772	0.305685	-1.25178	54.6794	0.516818	-0.626871	0.530744	0.965412	6.4884	5.35058	6.26262	5.02662	6.39418	6.54377	5.78859	5.21533	6.23997	5.42342	5.3622	5.37491	5.65423	5.05776	5.52797	4.33316	5.48208	4.49905	5.5727	4.95295	6.48519	4.51354	6.14799
gene11736	rna27311,rna27312,rna27313	protein_coding	102157248	LOC102157248	.	XP_005624354.1; XP_013971923.1; XP_013971922.1	.	myosin heavy chain IB-like	2.16079	96.1758	0.565719	1.96486	0.0494306	0.347903	-1.02904	96.1758	0.726317	-0.0568652	0.954653	0.987184	-1.05978	96.1758	0.562273	-0.148969	0.881578	0.992153	5.67901	6.79101	6.7483	6.7065	4.95662	5.96338	6.23418	6.39189	6.17649	5.16226	6.85677	4.86472	6.17846	5.85057	6.73605	6.71035	5.88504	5.0784	7.64928	6.25412	7.13347	6.47255	6.73562
gene11738	rna27315	protein_coding	111097338	LOC111097338	.	XP_022278582.1	.	translation initiation factor IF-2-like	2.52536	14.6078	0.574225	2.32746	0.0199406	NA	1.01309	14.6078	0.70557	0.0265963	0.978782	NA	-1.0187	14.6078	0.543989	-0.049132	0.960814	0.998536	2.75139	4.08364	4.03431	4.05334	3.1649	3.4359	3.37862	3.58506	3.40532	3.05937	4.07685	3.01788	3.60585	3.30072	3.56681	4.01477	3.2267	3.17981	4.72255	3.7622	4.35	3.22734	4.06133
gene11746	rna27322	lncRNA	111097340	LOC111097340	.	.	.	uncharacterized LOC111097340	2.47329	29.8089	0.46688	2.79822	0.00513851	0.100496	1.22883	29.8089	0.574773	0.517217	0.605005	0.857031	1.36145	29.8089	0.443677	1.00332	0.315708	0.893848	3.6266	4.95235	5.09618	5.39342	4.08016	3.96743	4.66004	3.95997	4.39524	4.23981	5.38617	4.15531	4.40164	4.52073	4.79546	4.78236	4.61825	4.26821	5.44708	4.36713	5.33077	4.38575	5.20078
gene11801	rna27506,rna27507,rna27508,rna27509,rna27510	protein_coding	490945	MPP2	.	XP_013972008.1; XP_548068.2; XP_013972007.1; XP_022278647.1; XP_022278646.1	.	membrane palmitoylated protein 2	2.12597	142.077	0.524812	2.07335	0.0381395	0.305234	1.68802	142.077	0.677353	1.11512	0.264799	0.618986	-1.17397	142.077	0.522821	-0.442586	0.658065	0.982756	6.41649	7.50107	6.51732	7.26896	6.86574	6.23445	6.36284	7.16169	6.01816	6.38924	8.09708	6.24396	7.44477	6.88457	6.43107	7.1575	6.74058	6.52797	7.74072	7.89753	6.83361	6.64867	6.47246
gene11802	rna27511,rna27512,rna27513,rna27514	protein_coding	607203	CD300LG	.	XP_022278649.1; XP_022278648.1; XP_013972009.1; XP_848904.2	.	CD300 molecule like family member g	-4.10993	165.181	0.669185	-3.04716	0.00231014	0.0626981	-2.14605	165.181	0.865374	-1.27307	0.202993	0.548648	-1.06902	165.181	0.671474	-0.143403	0.885972	0.992795	8.56193	6.5216	7.52921	6.42674	8.19146	8.79789	7.09178	6.44775	7.99881	7.18323	5.80711	7.80923	7.30199	6.74706	5.06271	5.59622	6.08629	5.26394	6.94319	5.7667	6.91204	5.3618	7.11475
gene11810	rna27527,rna27528,rna27529,rna27530,rna27531	protein_coding	403641	ETV4	.	XP_857325.4; XP_005624478.1; XP_022278655.1; XP_022278656.1; XP_005624480.1	.	ETS variant 4	2.7215	2228.9	0.402543	3.5882	0.000332972	0.0190781	2.852	2228.9	0.519495	2.91047	0.00360888	0.0585213	1.35847	2228.9	0.40218	1.09897	0.27178	0.876261	9.88427	11.3289	10.2588	11.771	9.96256	10.7135	10.6323	9.9963	10.0512	9.9171	10.3849	10.3535	10.7374	11.5369	10.7358	10.2435	11.5885	11.9138	10.8842	11.4522	11.5521	10.5185	10.1657
gene11825	rna27574,rna27575,rna27576,rna27577	protein_coding	102154428	PTGES3L	.	XP_005624487.1; XP_005624489.1; XP_005624488.1; XP_022278669.1	.	prostaglandin E synthase 3 like	2.31322	191.08	0.358677	3.37324	0.000742902	0.0308944	1.56059	191.08	0.46037	1.39473	0.163096	0.495502	1.08305	191.08	0.355341	0.323928	0.745993	0.987608	6.59688	7.80884	7.28173	7.9231	6.41849	6.88797	7.30761	7.08786	6.9513	6.83251	7.23382	7.52726	7.33753	7.90115	8.61491	7.41962	7.86712	7.58997	6.97866	7.58741	6.58078	7.6402	7.45936
gene11837	rna27610,rna27611	protein_coding	480515	RAMP2	.	XP_022278679.1; XP_537636.1	.	receptor activity modifying protein 2	-3.10225	2501.67	0.415374	-3.93215	8.419e-05	0.00727602	-4.01018	2501.67	0.536414	-3.7353	0.000187493	0.0080395	-1.53977	2501.67	0.415696	-1.49801	0.134131	0.784916	12.2398	10.6064	11.9875	9.98382	11.6216	11.2786	10.358	11.1149	12.2324	12.5956	10.732	10.7947	11.1575	10.1418	9.42165	10.7576	10.0799	10.5168	11.4812	10.7508	10.8666	10.4005	11.4579
gene11851	rna27638	protein_coding	490965	NAGLU	.	XP_548088.2	.	N-acetyl-alpha-glucosaminidase	2.31308	3074.71	0.302083	4.00491	6.20413e-05	0.00603634	1.57418	3074.71	0.389842	1.67914	0.0931239	0.377392	-1.02143	3074.71	0.301862	-0.101353	0.919271	0.994652	10.6628	11.8728	11.1876	11.8423	10.4884	10.9699	11.2961	10.6864	10.8717	11.2873	11.4643	11.4141	11.273	11.7431	11.4799	11.775	12.2393	12.3579	11.7208	11.2055	11.2012	11.8417	10.747
gene11853	rna27651	protein_coding	100855435	CAVIN1	.	XP_003639324.1	.	caveolae associated protein 1	-2.08231	9562.75	0.353289	-2.99523	0.00274241	0.0703566	-2.44585	9562.75	0.456105	-2.82902	0.00466901	0.069115	-1.09999	9562.75	0.353331	-0.389138	0.697174	0.986752	13.8092	12.751	13.9038	12.6135	13.8976	13.1854	12.7063	12.9744	13.4147	14.1816	12.7736	12.8741	13.1701	12.4339	12.0738	13.3404	12.2135	12.8463	13.1025	12.9273	13.0363	12.5988	13.3183
gene11855	rna27658,rna27659,rna27660	protein_coding	490968	STAT5A	.	XP_022278693.1; XP_548091.2; XP_005624517.1	.	signal transducer and activator of transcription 5A	-2.52117	11295	0.534411	-2.49638	0.0125468	0.169667	-2.15144	11295	0.68994	-1.60203	0.109149	0.406532	-1.18428	11295	0.534442	-0.456565	0.647984	0.982732	14.3025	12.9684	13.8297	12.7245	13.3182	15.0255	13.5599	13.0927	13.7883	12.1278	12.9508	12.9815	13.8648	13.1208	13.3249	12.7658	13.0671	12.1072	12.2894	11.7756	12.5128	13.3275	13.4831
gene11856	rna27661,rna27662,rna27663,rna27664	protein_coding	490969	LOC490969	.	XP_013972034.1; XP_005624518.1; XP_548092.1; XP_005624519.1	.	signal transducer and activator of transcription 5B	-2.16675	11376.6	0.391463	-2.84965	0.00437677	0.0903987	-2.58965	11376.6	0.505397	-2.71619	0.00660375	0.0862119	-1.29427	11376.6	0.391505	-0.950539	0.341839	0.907517	14.1625	13.047	14.0476	12.6748	13.5796	14.7623	13.5335	13.445	13.822	12.6763	13.2672	13.0997	13.8283	13.1315	13.4932	12.8764	13.0337	12.4014	12.6171	12.1547	12.8837	13.3591	13.6834
gene11874	rna27710	protein_coding	490975	FKBP10	.	XP_548098.3	.	FK506 binding protein 10	2.10313	3214.88	0.449795	2.38451	0.0171019	0.203983	3.01899	3214.88	0.580776	2.74472	0.00605632	0.081898	1.03249	3214.88	0.449672	0.102568	0.918306	0.994652	10.8988	11.9715	10.4237	12.0176	10.2005	11.5357	11.3991	10.1285	10.7993	11.4347	11.8136	10.9792	12.0492	11.6018	10.6919	11.07	11.5416	12.5241	11.6445	12.6689	11.1212	10.9893	10.4176
gene11887	rna27732	protein_coding	100685404	KRT15	.	NP_001240673.1	.	keratin 15	2.57067	35364.2	0.665369	2.0472	0.0406386	0.314812	2.64171	35364.2	0.858984	1.63155	0.102775	0.393935	1.15255	35364.2	0.665358	0.307847	0.758199	0.988353	14.032	15.3941	14.1975	15.599	14.3437	13.7779	14.63	14.1178	13.2598	14.4593	14.0049	14.9628	14.3675	13.9237	14.3604	16.3812	13.8216	13.5532	14.6536	15.8311	15.5272	15.1203	14.1217
gene11975	rna27878	protein_coding	608508	TCAP	.	NP_001128597.1	.	titin-cap	-3.91129	497.366	0.632241	-3.11217	0.00185715	0.0546199	-5.16114	497.366	0.815654	-2.90281	0.00369828	0.0595342	1.68273	497.366	0.632753	1.18656	0.235401	0.863202	9.40601	7.43852	10.5564	8.18881	7.55315	7.95205	7.46682	9.90589	7.47671	9.79275	7.67276	7.48449	7.54378	7.55211	7.38715	8.61643	7.58252	6.85175	7.92162	7.23521	7.59157	7.40792	11.141
gene11994	rna27923,rna27924	protein_coding	491032	PLXDC1	.	XP_548152.2; XP_022278733.1	.	plexin domain containing 1	-2.09884	2186.61	0.413051	-2.58949	0.00961195	0.147225	-3.32707	2186.61	0.533253	-3.25221	0.00114511	0.0276363	-1.11268	2186.61	0.413226	-0.37276	0.709327	0.987608	11.5809	10.5113	12.0917	10.3573	10.8532	11.677	10.4236	10.3109	11.4705	11.9518	10.5288	10.3537	11.1149	10.8785	9.39292	10.9366	10.5559	10.4704	10.8179	10.1015	10.7781	10.4413	11.0738
gene12057	rna28051,rna28052,rna28053	protein_coding	608880	HOXB2	.	XP_022278777.1; XP_851108.1; XP_013972098.1	.	homeobox B2	2.08891	435.16	0.397682	2.67236	0.00753192	0.128002	2.11516	435.16	0.513396	2.10514	0.0352794	0.226368	1.00025	435.16	0.396682	0.000898436	0.999283	0.99995	7.99967	9.06409	7.98369	9.06487	8.08434	7.92273	9.07008	7.81948	7.91566	7.81107	8.85859	9.0203	8.75786	8.99221	8.72119	8.69265	8.74213	8.23299	8.48427	9.14471	8.28999	9.60864	7.89584
gene12060	rna28056	lncRNA	111097368	LOC111097368	.	.	.	uncharacterized LOC111097368	2.40024	92.0366	0.431291	2.92883	0.00340237	0.0788947	2.34966	92.0366	0.551703	2.2339	0.0254896	0.18967	1.42988	92.0366	0.423839	1.21719	0.223532	0.858561	5.39329	6.65803	5.93827	7.17615	5.86001	5.40481	6.17881	5.76972	5.54	5.88966	6.45236	6.67041	6.37844	6.6194	6.72589	6.26049	6.49145	6.14323	6.08295	6.53234	6.01282	6.99097	6.43889
gene12064	rna28061	protein_coding	491056	HOXB6	.	XP_003435306.1	.	homeobox B6	-2.77216	206.605	0.438805	-3.3523	0.000801417	0.0325405	-2.79496	206.605	0.567011	-2.61517	0.00891829	0.102875	-1.03501	206.605	0.440821	-0.11261	0.91034	0.994532	8.47005	6.99781	8.43219	6.95033	7.81054	8.0193	6.73113	7.75494	8.50482	8.58847	6.6523	7.37869	7.62902	6.87691	5.90922	7.14017	6.98643	6.87464	7.86571	7.43171	7.05464	6.56632	8.07176
gene12100	rna28144	protein_coding	609214	DLX4	.	XP_005625040.1	.	distal-less homeobox 4	2.8887	134.892	0.499745	3.0624	0.00219566	0.0601184	5.17359	134.892	0.643865	3.68271	0.00023077	0.00934557	1.82192	134.892	0.493571	1.75347	0.0795219	0.70713	5.6259	7.15941	5.65829	8.02536	6.11261	6.46435	6.61024	5.8446	5.41381	5.423	7.03314	6.96298	7.14174	6.50614	6.54618	6.45645	5.62064	6.97182	6.33572	8.18754	7.1365	5.68825	5.78454
gene12172	rna28347,rna28348,rna28349	protein_coding	609661	TMEM100	.	XP_852054.1; XP_005624756.1; XP_013972147.1	.	transmembrane protein 100	2.10511	504.213	0.507662	2.11538	0.0343976	0.29083	1.62189	504.213	0.655683	1.06404	0.287309	0.643165	-1.43802	504.213	0.507259	-1.03318	0.301522	0.888136	8.33747	9.41096	8.18962	8.88695	8.0749	8.29251	7.92348	8.55298	8.35966	9.04822	9.35345	8.92	9.40277	8.49241	7.93355	8.54698	7.71385	10.4567	8.91395	9.78672	8.05642	7.77738	7.76179
gene12249	rna28550,rna28551,rna28552	protein_coding	491117	GDPD1	.	XP_548237.3; .; XP_005624804.1	.	glycerophosphodiester phosphodiesterase domain containing 1	2.09345	375.25	0.482377	2.20964	0.0271301	0.257644	1.19603	375.25	0.622375	0.414945	0.678182	0.891135	-1.30328	375.25	0.481678	-0.793375	0.427559	0.936777	7.83135	8.89745	8.25644	8.51495	7.53231	7.34394	8.33426	8.10741	8.06347	8.25227	8.04133	9.15407	8.15828	8.88152	9.01201	8.1904	9.77177	7.74737	7.92649	7.35357	7.28362	9.10657	8.40814
gene12437	rna28954	protein_coding	480621	VTN	.	XP_854040.1	.	vitronectin	-6.37801	525.437	0.616406	-4.3366	1.44705e-05	0.00238148	-9.13811	525.437	0.797501	-4.00237	6.27107e-05	0.0036456	-2.34245	525.437	0.619259	-1.98304	0.0473628	0.59993	10.4213	7.74782	9.71192	6.52029	10.1203	9.07358	7.17047	8.96352	9.57	10.5571	6.70178	8.9877	8.41548	7.18455	7.23141	7.64564	7.23109	6.19456	8.57881	6.83288	8.16996	7.43496	9.3015
gene12552	rna29280,rna29281,rna29282,rna29283	protein_coding	491198	HIC1	.	XP_022279180.1; XP_003435255.1; XP_022279181.1; XP_548318.2	.	HIC ZBTB transcriptional repressor 1	-3.83928	575.825	0.433267	-4.47953	7.48067e-06	0.00152271	-2.91208	575.825	0.559469	-2.75627	0.00584643	0.08011	1.14454	575.825	0.434088	0.448669	0.653671	0.982756	10.1303	8.18896	9.92623	8.38432	10.091	9.76285	8.47156	8.9468	9.51105	10.1583	7.64946	8.40256	9.17956	8.38758	7.47948	8.78887	7.9991	7.7682	9.06563	8.03632	8.59898	7.93342	9.4572
gene12593	rna29356,rna29357	protein_coding	448785	P2RX5	.	XP_013972328.1; XP_003639316.2	.	purinergic receptor P2X 5	-2.15734	176.956	0.312428	-3.55044	0.000384595	0.0204456	-2.07721	176.956	0.403981	-2.61063	0.00903757	0.103551	-1.0037	176.956	0.314671	-0.0169523	0.986475	0.999947	8.0922	6.9801	8.0321	6.97612	8.06342	8.09042	7.19424	7.86014	7.79558	7.40367	7.31195	6.9283	7.65888	6.71428	6.301	6.59607	6.95039	7.46171	7.40009	6.7027	7.43544	6.99401	7.5072
gene12613	rna29424	protein_coding	100683070	NRARP	.	XP_005625115.1	.	NOTCH regulated ankyrin repeat protein	3.4595	1219.92	0.324075	5.52515	3.29212e-08	3.6649e-05	2.77191	1219.92	0.418476	3.51486	0.000439993	0.0145753	-1.31897	1219.92	0.323355	-1.23522	0.216747	0.858069	8.99244	10.7837	8.91365	10.3841	8.90889	9.43092	9.81019	9.17298	9.32903	9.53539	9.94739	10.2452	10.3808	10.31	10.4855	10.4301	10.2576	10.0216	10.8543	11.478	9.65232	10.5826	9.27417
gene12668	rna29543,rna29544,rna29545,rna29546,rna29547	protein_coding	491250	EGFL7	.	XP_005625152.1; XP_022279283.1; XP_022279284.1; XP_022279282.1; XP_548371.2	.	EGF like domain multiple 7	-2.55194	1893.39	0.391589	-3.45157	0.000557334	0.0255088	-1.95123	1893.39	0.505714	-1.90698	0.0565233	0.288518	-1.17997	1893.39	0.391839	-0.609309	0.54232	0.966633	11.7599	10.4082	11.134	10.1696	11.2473	11.0261	9.88311	10.4562	11.6045	12.3025	9.8549	10.8212	10.6678	10.0419	9.64077	10.5096	10.567	10.2824	11.2803	10.3645	10.5504	10.1318	10.9162
gene12699	rna29654,rna29655	protein_coding	491265	ABO	.	XP_022278307.1; NP_001271365.1	.	ABO blood group (transferase A, alpha 1-3-N-acetylgalactosaminyltransferase; transferase B, alpha 1-3-galactosyltransferase)	-4.59714	409.066	0.663745	-3.31563	0.000914352	0.0356298	-3.65877	409.066	0.859209	-2.178	0.0294057	0.20482	-2.72439	409.066	0.666433	-2.16966	0.0300326	0.537084	10.125	7.92409	8.34953	6.47737	9.03615	7.86345	7.7744	10.9202	7.91964	8.0973	7.0227	8.42069	7.22401	7.75625	8.29196	7.04072	8.61536	7.82381	6.23083	7.23646	6.44204	8.57753	8.46925
gene12700	gene12700	pseudogene	100856002	LOC100856002	.	.	.	.	-2.87228	412.394	0.362582	-4.19821	2.69038e-05	0.00338376	-1.06277	412.394	0.469756	-0.186979	0.851677	0.955981	-1.07643	412.394	0.36372	-0.292133	0.770185	0.990308	9.74165	8.21811	8.2006	8.11221	8.9261	8.65019	8.335	10.5817	8.48409	8.3711	7.83677	8.77733	8.34757	8.40147	8.01909	8.31493	8.13339	8.35912	8.09754	8.35858	8.22026	8.23888	8.29586
gene12730	rna29716	protein_coding	480685	OLFM1	.	XP_022279350.1	.	olfactomedin 1	2.13182	849.722	0.497746	2.19406	0.0282314	0.26421	2.08671	849.722	0.64255	1.65159	0.0986172	0.387643	1.00121	849.722	0.497322	0.00350968	0.9972	0.99995	8.9388	10.031	8.97101	10.0328	8.89264	9.2561	8.60232	8.97602	8.84094	9.70257	9.44197	8.85437	9.35713	8.93627	10.0789	10.2282	9.59468	9.60303	9.52043	10.2055	8.4388	10.8386	8.7318
gene12742	rna29743	protein_coding	491280	CEL	.	XP_548401.1	.	carboxyl ester lipase	-51.793	923.915	0.867048	-6.5679	5.10296e-11	1.97357e-07	-54.8708	923.915	1.12313	-5.14453	2.68191e-07	8.74081e-05	-2.24264	923.915	0.874319	-1.33269	0.182633	0.832122	11.6281	5.93378	10.5462	4.76704	13.1917	6.41932	5.80778	13.5682	8.37561	5.94835	5.87681	7.32699	5.71295	5.60358	7.52856	5.68416	6.94928	5.72108	5.7908	6.08715	5.94673	5.43503	9.87364
gene12748	rna29768,rna29769,rna29770,rna29771,rna29772,rna29773,rna29774	protein_coding	480689	AK8	.	XP_849710.1; XP_005625234.1; XP_005625235.1; XP_005625237.1; XP_022279365.1; XP_022279366.1; XP_022279367.1	.	adenylate kinase 8	2.56031	104.457	0.514516	2.63611	0.00838637	0.135708	1.64773	104.457	0.668589	1.07761	0.281206	0.636188	-2.15696	104.457	0.513325	-2.16042	0.0307401	0.541952	5.96292	7.32531	5.49375	6.21526	5.02263	6.03364	7.09001	5.57861	5.57892	6.07776	6.36944	6.19327	6.25979	7.44855	6.8055	7.54256	6.34127	6.03987	6.89884	7.93996	5.64608	7.01412	6.07549
gene12775	rna29866,rna29867	protein_coding	491290	LAMC3	.	XP_013972470.1; XP_013972469.1	.	laminin subunit gamma 3	-2.01531	256.505	0.479199	-2.10978	0.0348775	0.292759	-1.03195	256.505	0.619314	-0.0732527	0.941605	0.981549	1.21134	256.505	0.479746	0.576562	0.564235	0.970703	8.63687	7.6254	7.94923	7.90253	8.2477	9.05941	8.25749	7.18694	8.39602	7.75501	8.34699	8.10213	8.28056	7.62738	5.99442	6.76391	7.6099	7.51978	7.50297	7.24328	7.8854	7.15324	7.28589
gene12783	rna29875,rna29876	protein_coding	480693	ASS1	.	XP_005625292.1; XP_022279414.1	.	argininosuccinate synthase 1	-5.47979	1632.25	0.727125	-3.3751	0.000737876	0.030768	-5.00048	1632.25	0.939137	-2.47255	0.0134152	0.129708	-2.22865	1632.25	0.727727	-1.58874	0.112119	0.768607	12.1128	9.65855	10.8246	8.50234	11.7747	12.5126	10.7202	9.95215	10.4504	9.09146	8.68781	10.2976	10.9389	9.08758	8.01864	7.96408	8.88957	9.8837	8.91593	9.49438	8.87738	9.88692	11.0819
gene12796	rna29912	protein_coding	480698	PTGES	MPGES-1	NP_001116326.1	.	prostaglandin E synthase	2.70841	1511.56	0.371989	3.86422	0.000111445	0.00875254	2.98127	1511.56	0.479965	3.28342	0.00102556	0.0256308	1.37524	1511.56	0.371409	1.23768	0.215835	0.858069	9.3279	10.7656	9.64963	11.2253	9.41447	9.47196	9.58258	9.11644	9.76731	10.4378	10.6696	10.4462	10.0556	10.3261	10.5008	10.6025	10.6873	11.4262	10.329	10.8395	9.87182	10.3845	9.29878
gene12850	rna30072	protein_coding	491319	DNM1	.	NP_001124521.1	.	dynamin 1	-2.68871	304.906	0.468358	-3.04663	0.00231421	0.0626985	-2.00079	304.906	0.604455	-1.65533	0.0978576	0.386685	1.3713	304.906	0.469046	0.971221	0.331438	0.903822	8.92167	7.49426	8.95165	7.94993	8.59822	9.20005	8.14153	6.74831	8.32509	8.91214	7.50715	7.66517	8.32646	7.48951	6.54369	7.45291	7.73522	7.62242	8.06965	7.11347	8.08604	7.11926	8.08927
gene12871	rna30135,rna30136,rna30137,rna30138	protein_coding	491326	SH2D3C	.	XP_548447.2; XP_862673.2; XP_005625390.1; XP_862701.1	.	SH2 domain containing 3C	-3.06903	791.803	0.409216	-3.95337	7.7059e-05	0.00685117	-2.62394	791.803	0.528554	-2.63309	0.0084611	0.0996902	-1.07433	791.803	0.409855	-0.25239	0.80074	0.990308	10.538	8.91965	10.2085	8.81675	10.131	10.0197	8.79194	9.45473	10.3632	10.7877	8.60391	8.98162	9.74464	8.84097	7.94785	8.61494	8.91271	8.60091	9.86673	9.42876	9.14472	8.39009	9.79662
gene12876	rna30147,rna30148,rna30149	protein_coding	609241	STXBP1	.	XP_005625397.1; XP_022279501.1; XP_851554.2	.	syntaxin binding protein 1	-2.01038	2064.22	0.28223	-3.56967	0.000357429	0.0195642	-1.14635	2064.22	0.364569	-0.540499	0.588853	0.848176	1.01056	2064.22	0.282401	0.0536838	0.957187	0.997748	11.7071	10.6993	10.9115	10.7145	12.2304	10.4228	10.6773	11.9273	10.886	11.0247	10.8112	10.7985	10.5078	10.6541	10.6358	10.6552	10.9343	11.0478	10.9716	10.7123	10.5665	10.7433	10.8724
gene12889	rna30190,rna30191,rna30192	protein_coding	480720	ANGPTL2	.	XP_537840.2; XP_022279515.1; XP_022279516.1	.	angiopoietin like 2	-2.03027	6741.07	0.426154	-2.39743	0.0165104	0.198922	1.0523	6741.07	0.550131	0.133681	0.893655	0.968819	2.17348	6741.07	0.426147	2.62821	0.00858346	0.390889	13.0405	12.0188	13.0653	13.1389	12.7283	13.1746	12.464	12.0758	12.6709	13.3243	12.0012	11.9556	12.6026	12.3014	12.4213	11.6543	12.615	11.7517	12.7241	11.279	11.9105	11.9824	12.8033
gene12962	rna30399,rna30400,rna30401,rna30402,rna30403,rna30404,rna30405,rna30406	protein_coding	403544	PTGS1	COX-1	XP_005625065.1; NP_001003023.1; XP_005625068.1; XP_005625067.1; XP_005625071.1; XP_022278226.1; XP_005625069.1; XP_005625066.1	.	prostaglandin-endoperoxide synthase 1	-2.38346	251.816	0.389952	-3.21336	0.00131192	0.0435522	-3.00386	251.816	0.504028	-3.14827	0.00164238	0.0351905	-1.18224	251.816	0.391883	-0.616309	0.537691	0.965412	8.66052	7.40668	8.75317	7.16464	8.40299	8.33139	7.77283	7.95345	8.86646	8.10722	8.27126	7.11063	7.83729	7.28223	6.35638	7.53427	7.5122	7.57419	7.59304	7.60929	7.57283	6.91424	8.23513
gene12975	rna30449	lncRNA	102156447	LOC102156447	.	.	.	uncharacterized LOC102156447	-2.0512	57.8777	0.466551	-2.22156	0.0263132	0.254415	-1.22926	57.8777	0.604977	-0.492225	0.62256	0.866332	1.1337	57.8777	0.469612	0.385507	0.699862	0.986752	6.50231	5.46565	5.94475	5.64379	6.09281	5.44165	5.55764	4.86527	6.57774	6.84734	5.37156	5.6929	5.59986	5.40498	5.32818	5.42993	5.36919	5.44306	6.02406	5.39919	5.72155	5.42502	6.04379
gene13009	rna30542,rna30543	protein_coding	606992	MYL6B	.	XP_848583.1; XP_013972627.1	.	myosin light chain 6B	2.09402	1428.88	0.372676	2.86113	0.00422135	0.0886093	1.42042	1428.88	0.481102	1.05241	0.29261	0.646991	-1.31656	1428.88	0.372447	-1.06531	0.286735	0.882656	9.79127	10.8578	9.95432	10.4607	9.09883	9.86236	10.1217	9.92262	9.70032	10.6203	10.3595	10.1756	10.3028	10.3758	10.4222	11.2527	10.6017	11.3439	9.96987	10.8879	10.1413	10.8473	10.7186
gene13051	rna30667	protein_coding	607393	NXPH4	.	XP_005625707.2	.	neurexophilin 4	4.10816	118.644	0.47034	4.33408	1.46369e-05	0.0023835	1.34494	118.644	0.598624	0.7142	0.475103	0.783483	-1.09162	118.644	0.462374	-0.273525	0.78445	0.990308	5.21857	7.25965	6.70579	7.13307	5.86625	5.42	6.06552	5.52664	5.81979	6.25733	6.97633	6.3538	6.17424	7.03143	6.59523	7.46658	6.58392	6.82535	7.09591	7.84492	5.96363	7.19184	5.90604
gene13054	rna30670,rna30671,rna30672,rna30673	protein_coding	607407	NDUFA4L2	.	XP_849145.1; XP_005625591.1; XP_013972659.1; XP_013972658.1	.	NDUFA4, mitochondrial complex associated like 2	21.2462	2101.5	0.835742	5.2757	1.32247e-07	0.000102293	51.9391	2101.5	1.08276	5.26317	1.41596e-07	5.92023e-05	-1.42135	2101.5	0.834499	-0.607863	0.543279	0.967264	7.38573	11.7951	5.59185	11.2878	8.12032	7.87721	8.33548	7.2076	7.89855	8.88192	10.0979	9.15772	9.5133	10.2077	9.3077	8.67912	7.53435	12.6641	10.7326	12.6516	10.2977	8.13659	7.31492
gene13133	rna30877,rna30878,rna30879,rna30880,rna30881,rna30882,rna30883	protein_coding	481147	TBC1D30	.	XP_013972685.1; XP_022279872.1; XP_005625644.1; XP_013972686.1; XP_022279874.1; XP_022279873.1; XP_013972687.1	.	TBC1 domain family member 30	-2.30675	2971.85	0.504969	-2.38799	0.0169409	0.202531	1.00753	2971.85	0.65208	0.016603	0.986753	0.996536	-1.15787	2971.85	0.505069	-0.418706	0.675431	0.984653	12.4439	11.238	11.0157	11.0266	10.828	13.4563	11.4706	10.8219	11.4732	10.528	10.8367	11.0576	12.3012	10.4911	10.627	10.4953	10.6166	11.014	11.1046	11.1639	11.8616	10.8138	10.9047
gene13136	rna30889	protein_coding	481148	WIF1	.	XP_538269.2	.	WNT inhibitory factor 1	3.56564	753.362	0.899848	2.0383	0.0415197	0.316721	9.80348	753.362	1.16145	2.83549	0.00457549	0.0683231	2.83669	753.362	0.89884	1.6735	0.0942289	0.741205	7.53672	9.37085	7.5818	10.8751	6.44368	7.89459	7.09127	7.00098	6.54995	8.8971	10.8853	8.32573	8.65998	6.82266	6.82019	8.22323	6.48046	9.30978	8.72564	7.60704	8.73371	7.7286	7.03032
gene13181	rna30987	protein_coding	100685525	CPM	.	XP_022280588.1	.	carboxypeptidase M	2.30884	4045.33	0.500273	2.41302	0.0158211	0.193506	-1.63294	4045.33	0.645663	-1.09573	0.273198	0.628002	1.00285	4045.33	0.500151	0.00822328	0.993439	0.99995	10.8185	12.0257	12.7372	12.0298	11.4756	9.92958	10.5619	10.9954	11.0408	11.8267	12.0507	12.0254	10.2839	11.1908	11.9895	11.6487	11.5613	11.5647	12.126	11.1568	11.3655	13.0732	11.2773
gene13262	rna31143	protein_coding	474456	SHANK3	.	XP_022280594.1	.	SH3 and multiple ankyrin repeat domains 3	-2.40741	519.863	0.571574	-2.21752	0.0265873	0.255628	-2.32839	519.863	0.73821	-1.65175	0.0985863	0.387643	-1.17975	519.863	0.572183	-0.416799	0.676825	0.984653	9.79593	8.52801	9.50931	8.28992	9.76414	9.43178	8.27384	8.07067	9.75674	9.69201	8.62779	9.12082	9.09946	8.18953	6.82852	6.94562	8.18209	7.80009	9.7638	8.02777	8.55173	7.33229	9.37586
gene13306	rna31243,rna31244,rna31245,rna31246,rna31247,rna31248	protein_coding	608054	FAM19A5	.	XP_005625800.1; XP_022279989.1; .; .; .; XP_022279990.1	.	family with sequence similarity 19 member A5, C-C motif chemokine like	3.84418	73.9776	0.663489	2.92797	0.0034118	0.0788947	1.96805	73.9776	0.866433	1.12734	0.259599	0.614134	-3.29058	73.9776	0.661879	-2.59616	0.00942732	0.399297	5.06985	7.01631	4.33216	5.29655	4.81097	5.68105	5.56304	4.37844	4.94262	5.55154	5.94403	5.45543	6.10894	6.39812	5.64642	4.53211	5.13223	7.65689	6.12422	7.75326	5.71946	4.78506	4.3698
gene13332	rna31293,rna31294	protein_coding	474468	FBLN1	.	XP_005625811.1; XP_005625812.1	.	fibulin 1	-2.15676	5831.49	0.439885	-2.52081	0.0117084	0.162739	-1.36017	5831.49	0.567865	-0.78151	0.434503	0.757277	1.67821	5831.49	0.439896	1.69794	0.0895182	0.733323	12.9618	11.8529	13.0437	12.5999	12.9661	12.9117	12.1002	11.5083	12.6132	13.2492	12.2746	11.4332	12.5591	12.0341	10.4301	11.7584	11.5911	11.9432	12.6051	11.7594	12.3374	11.7412	12.2186
gene13367	rna31367	protein_coding	609479	SCUBE1	.	XP_003639382.2	.	signal peptide, CUB domain and EGF like domain containing 1	3.97353	1208.11	0.689672	2.88604	0.00390122	0.0853634	-5.22743	1208.11	0.889748	-2.68177	0.0073233	0.0916484	-2.5832	1208.11	0.689378	-1.98608	0.0470248	0.59993	8.47493	10.4653	11.4823	9.09595	9.33984	8.62429	9.0524	8.77059	8.36841	8.72853	10.9064	10.3406	9.86119	8.91417	10.0394	10.0293	9.19937	10.147	10.9178	9.37068	7.89905	10.3231	8.60829
gene13371	rna31371	protein_coding	102155535	BIK	.	XP_005625833.2	.	BCL2 interacting killer	2.26379	490.911	0.594971	1.98118	0.0475715	0.340709	1.57383	490.911	0.767557	0.852417	0.393983	0.730859	1.05477	490.911	0.594235	0.129469	0.896987	0.993736	8.00318	9.1824	8.60454	9.25939	7.70325	7.86966	8.75348	8.44169	8.16653	7.72757	8.70212	9.09003	8.27473	8.86518	8.85545	9.58948	9.14969	7.62506	8.55115	7.82841	7.36983	10.0064	8.17515
gene13389	rna31419	lncRNA	100683483	LOC100683483	.	.	.	uncharacterized LOC100683483	-2.06054	80.4733	0.471564	-2.21183	0.0269786	0.256678	-4.93666	80.4733	0.608154	-3.78775	0.000152016	0.00693528	-1.15717	80.4733	0.476441	-0.442024	0.658472	0.982756	6.63951	5.59475	7.68773	5.38332	6.98377	5.81746	5.31293	6.61371	6.08908	6.30558	4.95444	6.29831	5.15783	5.55509	5.89648	5.70954	5.2389	5.36515	6.05743	5.4524	6.20778	5.84107	6.41061
gene13566	rna31860,rna31861,rna31862,rna31863,rna31864,rna31865	protein_coding	474520	APOL5	.	XP_013972858.1; XP_013972857.1; XP_531749.3; XP_022280200.1; XP_005625975.1; XP_005625974.1	.	apolipoprotein L5	-2.98403	1215.51	0.401528	-3.92815	8.56002e-05	0.00727602	-3.99626	1215.51	0.518564	-3.85421	0.000116105	0.005684	-1.27568	1215.51	0.402079	-0.873629	0.38232	0.926456	11.0732	9.49573	11.1434	9.14462	10.766	10.2278	9.64365	9.7922	10.7526	11.52	9.03853	9.77954	9.96067	9.35304	8.59867	9.58744	9.75812	9.67904	10.3667	9.57001	9.65548	9.23235	10.2838
gene13602	rna31936,rna31937,rna31938,rna31939,rna31940,rna31941	protein_coding	481292	BTBD11	.	XP_022280220.1; XP_013972863.1; XP_850942.1; XP_538413.2; XP_013972864.1; XP_022280219.1	.	BTB domain containing 11	2.53276	384.051	0.399674	3.3545	0.000795078	0.0323681	1.80775	384.051	0.515532	1.65691	0.097537	0.386427	-1.16199	384.051	0.398343	-0.543755	0.58661	0.97375	7.6285	8.97085	7.89833	8.75416	7.68295	7.80622	8.57346	7.6536	7.42402	7.96846	8.14688	8.68914	7.9728	8.46501	9.7541	8.12626	8.99321	9.50134	8.6427	8.47791	7.97039	7.88103	7.96803
gene13685	rna32075	protein_coding	481315	ST6GAL2	.	XP_022280250.1	.	ST6 beta-galactoside alpha-2,6-sialyltransferase 2	2.71628	1258.06	0.555765	2.59396	0.00948776	0.146191	3.99917	1258.06	0.717875	2.78558	0.00534314	0.0753495	-1.09901	1258.06	0.555437	-0.245212	0.806292	0.990308	9.29912	10.7413	8.60582	10.6051	8.8872	9.77758	10.6243	8.1754	8.83401	8.32861	11.1743	10.0317	10.9974	10.8642	10.4109	8.84829	11.0347	9.94862	9.69864	9.7562	10.2679	9.05713	8.90629
gene13690	rna32082	protein_coding	611190	C10H2orf40	.	XP_853925.1	.	chromosome 10 C2orf40 homolog	3.05591	1386.17	0.647664	2.48833	0.0128344	0.172201	4.77566	1386.17	0.836708	2.69592	0.00701944	0.0893015	-1.33995	1386.17	0.647411	-0.652111	0.514329	0.963245	9.37979	10.9913	8.31348	10.5691	8.80957	8.90098	9.70193	9.90623	8.01647	10.2497	9.89532	9.09566	9.98298	10.2818	9.59521	11.2295	8.18318	11.6257	10.4785	11.5036	10.546	9.53299	9.10159
gene13729	rna32143,rna32144	protein_coding	611438	IL18R1	.	XP_005626050.1; XP_013972902.1	.	interleukin 18 receptor 1	2.51501	134.651	0.516662	2.57531	0.0100151	0.149286	1.69644	134.651	0.666275	1.14444	0.252443	0.607922	-1.25161	134.651	0.513982	-0.629954	0.528725	0.965412	6.15391	7.4838	6.39634	7.16002	6.15008	5.89445	6.42815	6.28809	6.66509	6.74374	6.32079	7.60016	7.31625	7.58801	6.22271	5.83235	6.65585	7.62715	6.37524	8.31079	6.85476	6.45924	6.60047
gene13730	rna32145,rna32146,rna32147	protein_coding	611442	IL1RL1	.	XP_022280263.1; XP_005626052.1; XP_005626051.1	.	interleukin 1 receptor like 1	10.2222	2861.86	0.971178	3.45317	0.000554045	0.0254335	2.28333	2861.86	1.25336	0.950358	0.34193	0.69164	-1.25227	2861.86	0.970772	-0.334319	0.738139	0.987608	8.70545	12.0592	10.5434	11.7347	9.61085	7.99972	9.87677	8.28091	8.89518	9.50878	10.6253	12.8134	9.8451	10.43	12.4307	7.9717	8.75877	10.1604	12.407	11.5485	8.41394	10.3537	8.95768
gene13808	rna32375	protein_coding	611728	HAAO	.	XP_005626121.2	.	3-hydroxyanthranilate 3,4-dioxygenase	2.2207	688.033	0.538574	2.13715	0.0325856	0.283202	1.01143	688.033	0.694661	0.0235958	0.981175	0.994782	-1.02464	688.033	0.538025	-0.0652626	0.947965	0.996372	8.47313	9.62391	9.572	9.58873	8.53568	7.97428	8.41009	9.19265	8.88925	8.81795	9.35116	9.54636	8.24818	8.95934	9.8441	10.0964	10.1908	7.83601	8.90815	8.99457	8.22901	9.87437	9.52644
gene13842	rna32435,rna32436	protein_coding	481357	SIX2	.	XP_538478.3; XP_005626134.1	.	SIX homeobox 2	2.56572	142.644	0.513051	2.64956	0.0080596	0.132366	1.20194	142.644	0.659004	0.402667	0.687194	0.895158	-1.0575	142.644	0.509756	-0.158228	0.874277	0.992027	6.06755	7.43092	7.08304	7.34965	5.93789	7.14443	6.20138	5.85018	6.40326	6.27258	6.78616	6.28014	6.8554	6.34362	6.41997	8.13783	7.92333	7.86526	7.33469	6.8367	6.10585	6.56721	6.5048
gene13937	rna32667,rna32668,rna32669	protein_coding	403743	SPTBN1	.	XP_022280457.1; XP_005626165.1; XP_003639375.1	.	spectrin beta, non-erythrocytic 1	-2.11986	16171.6	0.199236	-5.44063	5.30912e-08	4.91559e-05	-1.92138	16171.6	0.257226	-3.66271	0.000249557	0.0100276	-1.00462	16171.6	0.199273	-0.0333448	0.9734	0.99946	14.6117	13.5277	14.4632	13.521	14.8107	14.1789	13.6906	14.2577	14.1398	14.6279	13.8755	13.7198	13.8265	13.3615	13.4806	13.7461	13.3589	13.5719	13.8123	13.7755	13.8302	13.3455	14.0733
gene13938	rna32670	protein_coding	481373	EML6	.	XP_022280021.1	.	echinoderm microtubule associated protein like 6	-2.61131	169.165	0.525727	-2.63401	0.0084382	0.13617	-4.83091	169.165	0.679547	-3.34384	0.000826285	0.0222694	-1.34364	169.165	0.528762	-0.805927	0.420285	0.9365	8.05489	6.6689	8.51731	6.24287	7.36308	8.63381	7.32171	7.02235	7.3782	6.90122	7.02282	6.96108	7.67783	6.61075	6.2791	6.17738	6.787	5.72113	6.90449	5.81032	7.24814	6.0324	7.8902
gene13939	rna32671	lncRNA	106559429	LOC106559429	.	.	.	uncharacterized LOC106559429	-3.15772	217.889	0.541438	-3.06385	0.00218508	0.0599752	-8.28163	217.889	0.70062	-4.35317	1.34184e-05	0.00121393	-1.75211	217.889	0.545398	-1.4835	0.137942	0.789744	8.49838	6.83879	9.08051	6.02961	7.69671	8.78641	7.53361	8.35979	7.78553	6.65733	7.04238	7.1077	7.77938	7.04175	6.55139	7.31255	6.79228	5.50225	6.51125	5.75688	7.48222	6.44584	8.24868
gene13960	rna32705,rna32706	protein_coding	474604	EFEMP1	.	XP_005626176.1; XP_531834.1	.	EGF containing fibulin like extracellular matrix protein 1	-2.89956	10874	0.393719	-3.90084	9.58602e-05	0.00780504	-5.06854	10874	0.508338	-4.60632	4.09856e-06	0.000561104	-1.8168	10874	0.393811	-2.18735	0.028717	0.53655	14.297	12.7612	14.2413	11.8997	13.9637	13.0018	12.7179	14.016	13.6136	14.6494	12.3992	12.8247	13.0082	12.592	12.8223	13.2849	12.0291	13.5249	13.2429	12.8969	12.1681	12.1862	13.712
gene14042	rna32895,rna32896,rna32897,rna32898	protein_coding	474615	UGP2	.	XP_865943.2; XP_005626208.1; XP_005626210.1; XP_005626211.1	.	UDP-glucose pyrophosphorylase 2	-2.52499	10526.3	0.375171	-3.56179	0.000368341	0.0198545	-2.20827	10526.3	0.484379	-2.35955	0.018297	0.154903	-1.28776	10526.3	0.375223	-0.972388	0.330858	0.903822	14.2323	12.896	13.674	12.5311	14.0886	12.5201	13.1614	15.0087	12.9738	13.0239	12.8638	13.0969	12.9074	13.1032	13.4169	12.6579	12.8366	13.4198	12.74	12.4635	12.4821	13.0317	13.4892
gene14089	rna32962,rna32963,rna32964	protein_coding	474619	MEIS1	.	XP_022280532.1; XP_013973053.1; XP_022280533.1	.	Meis homeobox 1	-2.71256	117.357	0.447159	-3.21956	0.00128389	0.0431776	-1.64194	117.357	0.576184	-1.24162	0.214378	0.563261	1.66757	117.357	0.448369	1.6454	0.0998865	0.753004	7.50082	6.05827	7.51467	6.79905	7.63195	7.49267	6.70015	5.54312	7.29522	7.06047	6.40151	5.84937	6.9687	6.38849	6.06886	5.36083	6.44181	6.28842	6.18526	6.20837	6.6305	5.74762	7.16367
gene14114	rna33009	protein_coding	612567	CNRIP1	.	XP_022280030.1	.	cannabinoid receptor interacting protein 1	-2.45523	439.113	0.442102	-2.93114	0.00337722	0.0784469	-4.08684	439.113	0.57153	-3.5536	0.000380002	0.0130927	-1.63245	439.113	0.443652	-1.59368	0.111008	0.764845	9.54453	8.24861	9.57293	7.54213	8.82646	8.63841	8.23674	8.12986	9.55667	10.0158	8.49884	7.58813	8.26637	7.73081	7.16649	8.42576	8.19691	8.69218	8.24036	8.97837	8.59953	7.90652	8.81021
gene14174	rna33198	protein_coding	491672	BTNL9	.	XP_005626328.1	.	butyrophilin like 9	-3.43085	195.575	0.551912	-3.22255	0.00127056	0.0428225	-5.56251	195.575	0.714588	-3.46456	0.000531093	0.0163992	-1.74478	195.575	0.555928	-1.44451	0.148595	0.803371	8.58971	6.80994	8.48397	6.00732	8.52165	8.43579	7.14534	6.7708	8.49868	7.51732	6.41753	7.81411	7.73625	6.68394	5.6307	6.46455	6.90884	6.0415	7.16683	6.08316	7.13094	6.05493	7.91036
gene14208	rna33244	protein_coding	481464	FLT4	.	XP_005626341.1	.	fms related tyrosine kinase 4	-2.17474	1441.78	0.338636	-3.30988	0.000933376	0.0359293	-1.9131	1441.78	0.437453	-2.13946	0.032398	0.217157	-1.28623	1441.78	0.338998	-1.07124	0.284063	0.881942	11.2656	10.1445	10.7175	9.78152	10.9571	10.9595	9.99644	10.0262	11.171	11.5259	10.0288	10.0917	10.6304	9.84853	9.49572	9.54787	9.7749	10.445	10.8738	10.5047	10.2341	9.89918	10.6483
gene14303	rna33447,rna33448,rna33449,rna33450,rna33451	protein_coding	481432	SEMA6A	.	XP_022280849.1; XP_005626394.1; XP_858843.1; XP_005626388.1; XP_005626390.1	.	semaphorin 6A	-2.49315	1118.66	0.385562	-3.41831	0.000630106	0.0278507	-2.49486	1118.66	0.498191	-2.64749	0.00810907	0.0973214	-1.52926	1118.66	0.386156	-1.58701	0.11251	0.768607	11.0278	9.70947	10.4159	9.09649	10.8484	10.5515	10.1422	10.5788	10.6935	10.7285	9.63814	9.69469	10.0912	9.78348	9.45553	9.02767	9.42245	9.27514	10.5351	9.28735	10.4469	9.12868	10.6581
gene14409	rna33698,rna33699,rna33700,rna33701,rna33702,rna33703,rna33704	protein_coding	474665	MEGF10	.	XP_022280943.1; XP_531893.3; XP_022280942.1; XP_005626533.1; XP_005626535.1; XP_013973165.1; XP_013973166.1	.	multiple EGF like domains 10	4.50678	373.409	0.669502	3.24435	0.00117721	0.0405599	3.65548	373.409	0.864589	2.16295	0.0305452	0.209271	-1.35789	373.409	0.667915	-0.660808	0.508735	0.961912	6.9651	9.13825	6.82563	8.69708	6.77142	7.64868	7.53118	6.73169	7.46648	7.11258	8.7374	7.33597	7.49288	8.10193	7.13834	7.25304	7.73531	10.7342	8.57843	7.22177	7.87514	7.11569	7.09379
gene14431	rna33750	protein_coding	481492	CHSY3	.	XP_538613.1	.	chondroitin sulfate synthase 3	2.30999	150.85	0.46737	2.58444	0.00975374	0.147787	5.9108	150.85	0.60409	4.24333	2.20225e-05	0.001724	2.03868	150.85	0.462462	2.22209	0.026277	0.52894	6.0162	7.22556	5.69175	8.25484	5.79801	6.48539	6.71858	5.89755	5.91375	6.86856	6.80983	6.54177	7.59801	7.63144	6.78992	6.20368	6.51292	7.57048	7.20965	7.47834	6.64932	5.98536	5.74381
gene14465	rna33845	protein_coding	100687456	SOWAHA	.	XP_005626584.1	.	sosondowah ankyrin repeat domain family member A	3.34442	106.253	0.53078	3.2815	0.00103256	0.0376737	1.45724	106.253	0.675621	0.804052	0.421367	0.748422	1.40267	106.253	0.522559	0.934206	0.350198	0.91052	5.0932	6.83446	6.77895	7.32422	5.46163	5.4814	5.67578	5.84838	5.9172	5.72068	6.47657	7.29143	5.84971	6.66242	6.84918	5.48603	7.22192	6.66691	6.59548	5.88454	5.50251	7.04101	6.41435
gene14510	rna33977	protein_coding	610078	CXCL14	.	XP_005626617.1	.	C-X-C motif chemokine ligand 14	3.1105	11771.9	0.700176	2.33819	0.0193772	0.216281	5.3556	11771.9	0.90398	2.67821	0.00740164	0.0922838	-1.14232	11771.9	0.700143	-0.274176	0.78395	0.990308	12.3833	14.0204	11.4074	13.8285	13.5368	10.914	11.4319	11.2744	11.8404	13.1102	13.4326	13.0351	12.4197	12.5302	11.8258	11.781	12.2178	14.9948	13.309	14.8463	13.3784	12.6497	11.3594
gene14533	rna34007,rna34008,rna34009,rna34010,rna34011,rna34012,rna34013,rna34014,rna34015,rna34016,rna34017,rna34018,rna34019	protein_coding	481523	KLHL3	.	XP_022281034.1; XP_022281032.1; XP_022281033.1; XP_013973209.1; XP_022281031.1; XP_022281038.1; XP_022281035.1; XP_022281036.1; XP_005626637.1; XP_005626631.1; XP_005626632.1; XP_022281039.1; .	.	kelch like family member 3	-2.01165	632.792	0.408799	-2.46669	0.0136368	0.178176	-2.98637	632.792	0.52807	-2.98898	0.00279908	0.0496694	-1.36951	632.792	0.40955	-1.1077	0.267992	0.872105	9.90533	8.89652	10.0214	8.44323	10.0311	9.2951	8.91833	8.79028	9.86121	9.94743	9.2419	9.63258	9.19304	8.77272	8.23701	8.00401	9.07241	8.12097	9.50913	8.29074	9.0633	8.63261	9.98703
gene14570	rna34135,rna34136	protein_coding	403810	IL33	DVS27	NP_001003180.1; XP_005626427.1	.	interleukin 33	-2.95613	9523.58	0.613074	-2.5506	0.0107538	0.15584	-5.64797	9523.58	0.791536	-3.15555	0.00160194	0.0345876	-2.44792	9523.58	0.613166	-2.10638	0.0351716	0.562025	14.2162	12.6525	13.8587	11.3609	13.9667	11.4212	11.9971	14.4071	14.1951	13.0653	11.6465	12.2122	11.5857	12.0949	13.0583	12.1549	12.8701	13.5406	12.1672	13.5393	11.8145	11.0079	13.2965
gene14576	rna34141	protein_coding	481534	GLDC	.	XP_538655.2	.	glycine decarboxylase	-3.57248	205.045	0.772971	-2.37645	0.0174802	0.205798	2.20477	205.045	1.00281	1.13744	0.255356	0.611945	-1.14713	205.045	0.774311	-0.255742	0.79815	0.990308	8.99366	7.15591	5.81938	6.95722	8.29378	5.70049	6.41261	9.78676	6.21126	6.8191	5.96877	5.72859	6.82798	6.31768	6.50489	6.01539	7.62728	7.9523	7.27343	7.15609	7.29403	5.79693	6.28369
gene14659	rna34367,rna34368,rna34369	protein_coding	100856329	PLIN2	.	.; XP_005626720.1; XP_003639428.1	.	perilipin 2	-2.51844	10802.5	0.497577	-2.67804	0.00740539	0.12729	-2.07607	10802.5	0.64239	-1.64053	0.100896	0.391456	-1.17627	10802.5	0.497611	-0.470699	0.637856	0.982732	14.2436	12.911	13.7306	12.6768	14.6238	12.698	13.12	14.517	13.4999	12.6105	12.8518	13.506	12.2407	12.6121	13.2534	12.9655	12.9017	12.113	12.5071	11.9081	12.3883	13.9909	13.613
gene14701	rna34427	protein_coding	100271861	CDKN2A	.	XP_013973266.1	.	cyclin dependent kinase inhibitor 2A	2.88747	262.968	0.458773	3.33456	0.000854335	0.0339757	2.34751	262.968	0.594181	2.07198	0.0382677	0.235067	-1.7484	262.968	0.457513	-1.76177	0.0781078	0.703199	7.10897	8.63778	6.603	7.831	7.01511	6.66884	7.31099	7.63395	6.92418	7.93454	7.25941	7.74785	7.58586	8.14999	7.38969	8.90185	8.35017	8.87176	8.43091	9.02331	8.10595	7.50245	6.82077
gene14803	rna34663,rna34664,rna34665	protein_coding	474747	MYORG	.	XP_013973291.1; XP_005626777.1; XP_005626776.1	.	myogenesis regulating glycosidase (putative)	-2.51832	552.026	0.501465	-2.65714	0.00788072	0.131069	-2.28843	552.026	0.648267	-1.84239	0.0654181	0.312931	-1.68312	552.026	0.502487	-1.49485	0.134954	0.786137	10.074	8.74141	9.18486	7.99023	9.17477	10.6565	9.58324	8.52019	9.58494	8.12955	9.14556	8.27925	9.48898	9.07954	8.24062	8.47874	8.30197	8.51444	8.1863	7.71763	9.32994	8.15831	8.96516
gene14852	rna34820,rna34821,rna34822,rna34823	protein_coding	611933	CA9	.	XP_022280639.1; .; XP_022280638.1; NP_001138646.1	.	carbonic anhydrase 9	7.74436	873.064	0.741656	3.98183	6.83873e-05	0.00629733	13.9351	873.064	0.957484	3.96942	7.2049e-05	0.0040384	1.64023	873.064	0.739962	0.964781	0.334654	0.904647	7.09458	10.0483	6.96091	10.7623	7.22362	7.52999	8.20577	7.44023	7.65056	7.829	8.44345	7.54503	8.26554	9.53228	8.36598	7.86189	7.35937	10.8336	8.97515	11.1229	9.46949	7.54454	7.72357
gene14867	rna34871,rna34872,rna34873	protein_coding	106559493	LOC106559493	.	XP_022281306.1; XP_022281305.1; XP_022281304.1	.	small regulatory polypeptide of amino acid response-like	-4.06305	147.987	0.591204	-3.42109	0.000623708	0.0278062	-3.32892	147.987	0.765625	-2.26619	0.0234395	0.179067	-1.39973	147.987	0.595246	-0.815038	0.415051	0.9365	8.39088	6.36585	7.61878	5.8816	7.64144	8.93034	7.12769	6.23925	7.57608	6.67481	5.41955	6.46571	7.92209	6.65044	5.51622	5.98041	6.64003	5.60859	5.88885	6.21165	6.16624	5.48518	6.96151
gene14912	rna34979	protein_coding	102151424	LOC102151424	.	XP_005626902.2	.	stimulated by retinoic acid gene 6 protein-like	4.05283	87.0153	0.821686	2.45706	0.0140081	0.180738	2.08641	87.0153	1.0529	1.00772	0.31359	0.666694	1.38688	87.0153	0.814021	0.579648	0.562152	0.97056	4.61692	6.63848	6.0462	7.11086	4.44821	5.18376	5.32956	5.08216	5.05255	4.77133	6.44997	4.63449	4.78402	5.43535	5.06078	5.159	4.90289	6.34103	6.78424	5.70997	4.76524	7.81461	4.77329
gene14932	rna35032	protein_coding	481627	GABBR2	.	XP_538749.2	.	gamma-aminobutyric acid type B receptor subunit 2	-2.73531	110.617	0.740507	-1.96042	0.0499464	0.349309	-1.46658	110.617	0.956728	-0.577443	0.56364	0.834985	1.22575	110.617	0.741897	0.395836	0.692226	0.985614	7.62368	6.17073	7.02029	6.46542	5.29804	8.35787	7.37351	4.808	6.50426	5.71491	6.17446	5.06167	7.64045	6.16133	5.6514	5.06637	5.72029	6.22071	5.66392	5.64339	6.00304	4.9951	6.15042
gene15027	rna35199	protein_coding	481657	KLF4	.	XP_005627053.1	.	Kruppel like factor 4	-2.72721	3712.52	0.545816	-2.65185	0.00800509	0.131884	-2.40303	3712.52	0.704653	-1.795	0.0726538	0.331159	1.1119	3712.52	0.545887	0.280317	0.779235	0.990308	12.5981	11.1508	12.5685	11.3037	12.9231	11.0966	10.9634	12.3155	11.5752	12.6557	10.4111	11.0141	11.0962	10.1011	10.7809	12.7019	10.2022	10.5319	11.3573	10.8196	11.4849	11.0805	11.853
gene15069	rna35286	lncRNA	106559502	LOC106559502	.	.	.	uncharacterized LOC106559502	-2.43703	270.998	0.564284	-2.27744	0.02276	0.235115	-3.78401	270.998	0.72967	-2.63121	0.00850812	0.0997126	-1.73265	270.998	0.566326	-1.40022	0.161449	0.814954	8.89589	7.61007	8.73855	6.81772	7.64065	9.14224	8.34928	7.69197	9.00855	7.35675	7.31902	7.06962	9.00647	7.84559	7.02133	7.51234	7.97007	6.68672	6.99379	6.82014	7.36999	6.36692	7.94947
gene15116	rna35380,rna35381,rna35382,rna35383	protein_coding	610879	RGS3	.	XP_022280674.1; XP_022280675.1; XP_853655.1; XP_022280676.1	.	regulator of G protein signaling 3	-2.55328	496.174	0.362087	-3.73487	0.00018781	0.0130875	-1.78915	496.174	0.468414	-1.79173	0.0731755	0.332468	-1.26967	496.174	0.363199	-0.948383	0.342935	0.908304	9.87873	8.52576	9.02138	8.18233	9.84844	9.00392	8.23726	8.86358	9.9278	9.85177	8.63315	8.99567	8.77218	8.39273	7.94532	7.95532	8.14888	9.16213	9.1866	8.35311	8.4568	7.98795	9.13755
gene15123	rna35406,rna35407,rna35408,rna35409,rna35410,rna35411,rna35412,rna35413,rna35414,rna35415,rna35416,rna35417,rna35418,rna35419,rna35420,rna35421,rna35422	protein_coding	481686	KIF12	.	XP_022280696.1; XP_013973419.1; XP_022280697.1; XP_022280695.1; XP_013973420.1; XP_013973418.1; XP_022280702.1; XP_013973422.1; XP_022280700.1; XP_022280701.1; .; .; .; .; .; XP_022280699.1; XP_013973423.1	.	kinesin family member 12	2.68755	195.412	0.647401	2.2031	0.0275875	0.260092	1.08292	195.412	0.837302	0.137261	0.890824	0.967499	-2.80425	195.412	0.647355	-2.29799	0.0215623	0.498317	6.84634	8.27321	6.66999	6.78422	5.88346	7.05169	6.78311	6.72163	6.76132	7.58559	7.60506	6.11256	7.63339	7.89222	7.76617	9.00314	7.83425	6.19765	8.14607	7.97028	7.69388	6.66821	7.5618
gene15127	rna35427	protein_coding	100685620	LOC100685620	.	XP_003431634.1	.	alpha-1-acid glycoprotein 1	2.82959	5166.15	0.753476	1.99156	0.0464195	0.336082	-1.39847	5166.15	0.972711	-0.497427	0.618888	0.86414	-2.26305	5166.15	0.753452	-1.56383	0.117858	0.772695	11.3754	12.8759	12.1815	11.6976	10.6444	9.79816	10.3366	12.3532	11.3814	12.0593	12.2687	12.2702	10.544	11.3618	12.8488	13.1923	11.7628	11.351	13.1473	11.9666	11.0905	13.4825	11.4453
gene15185	rna35537	lncRNA	111097903	LOC111097903	.	.	.	uncharacterized LOC111097903	-3.36106	195.625	0.644985	-2.71156	0.00669676	0.11989	-3.54508	195.625	0.831569	-2.19563	0.0281183	0.19972	1.66632	195.625	0.645905	1.14052	0.254071	0.870481	8.12791	6.37932	8.94212	7.11661	8.05747	8.39704	7.30391	6.10614	7.73618	6.98402	5.98792	6.49166	7.48176	6.57209	5.85594	7.22541	6.67797	5.7994	5.79644	6.1988	6.5096	6.72988	6.64445
gene15191	rna35555,rna35556,rna35557,rna35558,rna35559,rna35560,rna35561,rna35562,rna35563	protein_coding	474820	ENPP3	.	XP_022281511.1; XP_022281512.1; XP_022281517.1; XP_022281515.1; XP_005627149.1; XP_022281516.1; XP_022281518.1; XP_022281514.1; XP_022281513.1	.	ectonucleotide pyrophosphatase/phosphodiesterase 3	11.7357	550.859	0.826397	4.29919	1.71422e-05	0.00262565	5.01363	550.859	1.0647	2.18452	0.0289237	0.203296	-1.13407	550.859	0.823523	-0.2204	0.82556	0.990308	6.14968	9.70302	7.1959	9.52151	6.60086	6.47162	6.96994	6.43934	7.06978	7.26123	10.8688	9.23053	6.48771	8.69803	8.85342	6.7326	8.27531	9.62817	8.19795	6.7996	7.43875	8.71354	6.68604
gene15276	rna35763	protein_coding	403612	HSP70	HSPA1	NP_001003067.2	.	heat shock protein 70	-2.22069	8573.09	0.446497	-2.57787	0.00994118	0.148962	1.35402	8573.09	0.57649	0.758463	0.448174	0.766351	1.04785	8573.09	0.446524	0.151007	0.87997	0.992125	13.9068	12.7558	12.386	12.8232	14.8162	13.6052	12.4068	12.8035	12.1033	12.5585	12.7639	12.4868	12.6147	12.5783	12.7344	12.9649	12.3003	13.0102	12.7001	13.0116	12.5557	13.003	12.3029
gene15279	rna35767	protein_coding	481718	SLC44A4	.	XP_538839.3	.	solute carrier family 44 member 4	2.40915	1968.1	0.469815	2.70004	0.00693304	0.122998	1.46842	1968.1	0.606318	0.914152	0.360637	0.708002	1.02413	1968.1	0.469565	0.073268	0.941593	0.996372	9.93144	11.2	10.68	11.2344	9.95633	9.64312	10.3566	10.4196	10.0863	10.5593	10.6835	10.8737	9.91548	10.6774	10.9871	11.5147	11.105	10.6977	11.2769	10.9462	9.54384	11.8334	10.3592
gene15291	rna35788,rna35789,rna35790,rna35791,rna35792,rna35793,rna35794,rna35795,rna35796,rna35797,rna35798	protein_coding	100682877	TNXB	.	XP_005627228.1; XP_022281569.1; XP_022281570.1; XP_013973825.1; XP_013973824.1; XP_022281571.1; XP_013973822.1; XP_013973823.1; XP_005627227.1; XP_003431728.2; XP_022281572.1	.	tenascin XB	-3.83692	5558.86	0.441148	-4.3975	1.09507e-05	0.00201675	-9.81679	5558.86	0.569616	-5.78504	7.24969e-09	7.77915e-06	-1.76961	5558.86	0.441377	-1.8656	0.0620967	0.649142	13.2666	11.3266	13.7985	10.5032	13.3366	12.6342	11.9205	11.6947	12.3733	13.4336	11.1986	11.542	11.8681	10.8074	10.8873	11.4165	10.8069	10.6582	12.5009	11.0409	12.0839	11.2668	12.7432
gene15334	rna35934,rna35935,rna35936,rna35937,rna35938,rna35939,rna35940,rna35941,rna35942,rna35943,rna35944,rna35945	protein_coding	481734	COL11A2	.	XP_538855.2; XP_005627252.1; XP_022281635.1; XP_022281634.1; XP_022281632.1; XP_005627253.1; XP_022281633.1; XP_022281631.1; XP_013973834.1; XP_013973833.1; XP_013973831.1; .	.	collagen type XI alpha 2 chain	4.59859	296.74	0.67843	3.24454	0.00117641	0.0405599	2.39682	296.74	0.876246	1.43923	0.150086	0.477028	-2.00551	296.74	0.676903	-1.48318	0.138027	0.789744	6.72121	8.92212	6.65597	7.91804	7.02041	7.21223	7.1065	7.12871	6.86212	6.57496	8.74995	9.42769	9.95552	7.27627	6.46306	7.6769	6.55115	8.72252	7.0806	7.37309	7.13009	6.32205	7.37066
gene15383	rna36064,rna36065,rna36066,rna36067	protein_coding	481751	SPDEF	.	XP_022281658.1; XP_538872.3; XP_022281657.1; XP_005627291.1	.	SAM pointed domain containing ETS transcription factor	2.68081	1798.76	0.680599	2.09032	0.036589	0.299964	2.57783	1798.76	0.878632	1.55487	0.119977	0.424507	-1.02022	1798.76	0.680397	-0.0424493	0.96614	0.998782	9.76164	11.1845	9.78932	11.1557	8.68408	10.718	10.4531	9.53492	9.73096	9.07568	10.8037	10.9695	10.2273	10.7707	10.1918	10.407	10.8441	12.0397	10.508	10.3355	10.2915	11.0233	9.2236
gene15420	rna36156	protein_coding	612821	MAPK13	.	XP_005627323.1	.	mitogen-activated protein kinase 13	-2.42518	3690.15	0.3494	-3.65796	0.000254235	0.0159879	-1.86043	3690.15	0.451136	-1.98529	0.0471118	0.262354	-1.03044	3690.15	0.349513	-0.123779	0.90149	0.994532	12.6277	11.3495	12.2019	11.3062	12.4303	11.9359	11.2672	13.0597	12.5559	11.0526	11.2219	11.6322	11.2485	11.2075	11.9466	11.33	11.8129	10.9232	11.2313	11.3094	11.5265	11.583	12.0709
gene15439	rna36198,rna36199	protein_coding	481769	PI16	.	XP_005627341.1; XP_538890.2	.	peptidase inhibitor 16	-2.6037	3799.83	0.522552	-2.64197	0.00824256	0.134507	-4.74739	3799.83	0.674604	-3.33104	0.000865216	0.0230377	-1.05132	3799.83	0.522655	-0.138145	0.890126	0.993093	12.3962	11.0155	13.1906	10.9435	11.3096	12.1855	11.278	11.0676	11.8994	13.0252	11.29	11.3496	11.8472	11.0923	9.42037	10.5276	10.9482	10.8556	11.491	10.8794	11.5539	10.718	12.1188
gene15447	rna36216	protein_coding	481772	PIM1	.	NP_001139649.1	.	Pim-1 proto-oncogene, serine/threonine kinase	-2.59885	1029.02	0.319151	-4.3173	1.57946e-05	0.0024681	-1.20294	1029.02	0.412147	-0.646781	0.517774	0.80615	1.41698	1029.02	0.319392	1.5743	0.115418	0.770643	10.7692	9.39103	10.1602	9.89376	11.0448	9.89763	9.4843	10.8254	10.3686	10.1781	9.12337	9.63889	9.60985	9.21911	9.46021	9.66855	9.37925	9.03188	9.70906	9.30152	10.226	9.74071	10.186
gene15456	rna36247	protein_coding	474893	MDGA1	.	XP_532128.3	.	MAM domain containing glycosylphosphatidylinositol anchor 1	-5.52688	609.737	0.617837	-3.9921	6.54919e-05	0.00621571	-4.78612	609.737	0.798068	-2.83041	0.00464888	0.0690193	-1.21947	609.737	0.618951	-0.462476	0.64374	0.982732	10.4863	8.01956	9.99258	7.73361	10.1377	10.3647	8.64129	9.32879	10.4586	7.58544	7.97583	8.5244	9.17715	8.08916	7.10892	8.66653	8.66341	6.75888	7.5381	6.94546	8.41967	6.86259	9.34297
gene15506	rna36367,rna36368	protein_coding	609042	MDFI	.	XP_851321.3; XP_005627379.1	.	MyoD family inhibitor	3.17659	1483.36	0.463753	3.59562	0.000323626	0.0189661	4.60811	1483.36	0.598315	3.68397	0.000229627	0.00932369	1.95263	1483.36	0.463045	2.08494	0.0370745	0.570749	8.90345	10.5711	9.33283	11.5367	9.12417	8.92757	9.85269	8.93251	8.95149	9.94539	10.8388	9.99703	10.6154	10.6836	9.85243	9.27967	9.78057	11.3726	10.2864	10.2736	10.2123	9.46622	9.62787
gene15562	rna36539	protein_coding	100684893	LRRC73	.	XP_003431731.2	.	leucine rich repeat containing 73	2.15077	85.2523	0.370957	2.97839	0.00289764	0.071961	1.53596	85.2523	0.474956	1.30357	0.192379	0.534693	1.0085	85.2523	0.364956	0.0334757	0.973295	0.99946	5.56376	6.6691	6.05874	6.68053	5.81988	5.86507	6.23676	6.18616	5.57939	5.32629	6.84137	6.8724	6.07318	6.17654	6.24879	6.75286	6.20732	6.91801	6.11179	6.86399	5.57033	6.23774	5.66906
gene15610	rna36646	protein_coding	481824	ENPP5	.	XP_538945.2	.	ectonucleotide pyrophosphatase/phosphodiesterase 5 (putative)	-2.11344	4518.26	0.548823	-1.9671	0.0491718	0.34659	-1.15487	4518.26	0.708563	-0.293178	0.769386	0.92638	1.13839	4518.26	0.548858	0.340699	0.73333	0.987608	12.8281	11.7484	12.1432	11.9354	12.6681	10.3539	11.4111	13.7301	11.5787	11.7305	11.4949	11.5359	10.9247	11.7703	11.9602	11.3782	12.3051	12.0216	12.0331	12.0723	11.0489	11.4563	12.0889
gene15611	rna36647,rna36648	protein_coding	609864	RCAN2	.	XP_013973963.1; XP_013973964.1	.	regulator of calcineurin 2	-2.10437	413.46	0.440332	-2.43769	0.0147816	0.186518	-2.25487	413.46	0.567376	-2.06749	0.0386883	0.236471	1.97672	413.46	0.440333	2.23265	0.0255722	0.523916	8.80913	7.73512	9.89239	8.71839	8.72559	8.18716	8.55453	7.70135	8.36676	9.39359	8.20743	7.91067	8.50012	8.08276	6.94139	7.86518	7.78087	7.96833	7.9917	7.99503	8.05964	7.73868	8.94311
gene15622	rna36695	protein_coding	609964	TNFRSF21	.	XP_022281503.1	.	TNF receptor superfamily member 21	2.24178	9229.87	0.328767	3.54246	0.000396421	0.0206486	2.58146	9229.87	0.424379	3.22397	0.00126425	0.0294105	1.54694	9229.87	0.328673	1.91502	0.0554896	0.6283	12.0947	13.2594	12.5207	13.8889	12.0395	12.0394	12.8744	12.1257	12.2535	12.898	13.0757	12.945	12.4192	13.1802	13.0436	12.8842	13.0478	13.6862	13.7129	13.4693	12.6972	12.7239	12.3005
gene15712	rna36841,rna36842,rna36843,rna36844,rna36845,rna36846,rna36847,rna36848,rna36849,rna36850,rna36851,rna36852,rna36853,rna36854,rna36855,rna36856,rna36857	protein_coding	474943	MLIP	.	XP_005627544.1; XP_013973536.1; XP_013973533.1; XP_013973532.1; XP_013973534.1; XP_013973535.1; XP_013973538.1; XP_005627545.1; XP_005627547.1; XP_532178.4; XP_005627546.1; XP_022281871.1; XP_022281869.1; XP_022281873.1; XP_022281872.1; XP_022281868.1; XP_022281870.1	.	muscular LMNA interacting protein	2.25295	214.129	0.447955	2.61593	0.00889853	0.140023	-1.51174	214.129	0.57553	-1.03594	0.300232	0.653509	-1.21465	214.129	0.446071	-0.628911	0.529407	0.965412	6.75923	7.93003	8.24605	7.64946	7.13095	6.87012	6.93509	7.17985	7.01016	7.24097	8.05346	8.65571	7.49751	7.61272	7.56005	7.15348	8.06748	7.93604	7.21027	7.38719	6.9319	7.67412	8.44632
gene15734	rna36909,rna36910,rna36911,rna36912,rna36913,rna36914	protein_coding	610495	BEND6	.	XP_013973567.1; XP_005627556.1; XP_013973566.1; XP_013973568.1; XP_005627554.1; XP_013973569.1	.	BEN domain containing 6	2.08915	139.957	0.432048	2.46017	0.013887	0.179927	2.17487	139.957	0.556328	2.01487	0.0439181	0.253418	1.22027	139.957	0.428516	0.670229	0.502712	0.960521	6.26016	7.32511	6.49334	7.61262	6.36277	6.41178	6.61745	5.77714	6.35773	7.15896	6.97186	6.97365	7.16756	6.66863	7.30599	6.73489	6.36493	8.23669	7.22119	6.83168	6.88718	6.97343	6.15122
gene15817	rna37083	lncRNA	111098316	LOC111098316	.	.	.	uncharacterized LOC111098316	-3.04692	148.272	0.408349	-3.93622	8.27742e-05	0.00723456	-3.05694	148.272	0.529507	-3.0445	0.00233064	0.0438626	-1.32504	148.272	0.412744	-0.983762	0.325233	0.899753	8.16697	6.55985	7.76305	6.15013	8.43557	6.52855	6.57111	8.41645	6.99966	7.33365	5.9812	6.29046	6.52523	6.43326	7.01286	7.42254	6.52809	6.66772	6.52239	6.82441	6.78522	6.43897	7.7191
gene15872	rna37175,rna37176	protein_coding	481894	ELOVL4	.	XP_539015.1; XP_022281987.1	.	ELOVL fatty acid elongase 4	2.21398	136.805	0.559362	2.04991	0.0403734	0.313857	5.61802	136.805	0.719874	3.45903	0.000542133	0.0166405	2.80881	136.805	0.55389	2.69	0.00714527	0.375827	5.68921	6.83467	5.83725	8.32388	5.8692	5.44228	6.42517	6.50136	5.72319	5.81377	6.27819	6.56794	5.93583	6.29064	6.88887	6.10188	6.4415	6.30677	5.55706	7.58088	6.97353	7.33109	6.08535
gene15905	rna37243,rna37244,rna37245	protein_coding	481902	PRSS35	.	XP_005627641.1; XP_022282015.1; XP_022282016.1	.	protease, serine 35	2.72765	311.695	0.555278	2.60709	0.00913155	0.142146	6.24333	311.695	0.715739	3.69173	0.000222732	0.00916399	2.59501	311.695	0.552432	2.49034	0.0127622	0.42155	6.668	8.11681	6.85155	9.4933	6.79855	7.24809	7.54246	6.40743	6.71022	7.38614	7.39763	7.29322	8.66593	8.0478	6.08565	7.4705	6.89429	8.40271	8.89201	8.15073	7.90928	6.58967	7.21192
gene15911	rna37259,rna37260,rna37261,rna37262,rna37263,rna37264	protein_coding	611524	MRAP2	.	XP_854295.2; XP_005627643.1; XP_022282019.1; XP_005627644.1; XP_022282020.1; XP_022282021.1	.	melanocortin 2 receptor accessory protein 2	-2.00695	90.0245	0.44084	-2.27975	0.0226227	0.234253	-2.1974	90.0245	0.567842	-2.0002	0.0454789	0.257491	1.22892	90.0245	0.442714	0.671734	0.501753	0.960521	6.90382	5.899	7.3347	6.19789	6.4013	6.99213	6.5143	5.41845	6.9485	6.77758	5.50464	5.22018	6.39732	6.0587	5.53783	6.03552	6.99936	5.76786	6.1647	6.27503	5.77858	5.29881	7.02064
gene15919	rna37285	protein_coding	474984	NT5E	.	XP_532221.2	.	5'-nucleotidase ecto	-2.12714	1743.21	0.519786	-2.09492	0.0361777	0.297559	-1.16351	1743.21	0.670924	-0.325651	0.744689	0.918308	2.09011	1743.21	0.519779	2.04621	0.0407359	0.578169	11.1083	10.0192	11.3015	11.083	10.9547	9.73129	10.4974	10.4102	10.9831	11.5911	10.6222	9.25441	10.7778	10.6098	9.45832	9.76213	9.0847	10.4345	10.2411	10.7655	9.58053	9.11027	10.8845
gene16138	rna37697,rna37698	protein_coding	612293	METTL24	.	XP_022282156.1; XP_022282157.1	.	methyltransferase like 24	-2.60823	1055.86	0.300915	-4.59622	4.30223e-06	0.00105644	-5.05517	1055.86	0.388714	-6.01408	1.80911e-09	3.10965e-06	-1.35737	1055.86	0.301787	-1.4607	0.144099	0.795629	10.681	9.29796	11.195	8.8572	10.8081	9.91198	9.96666	9.91183	10.9476	9.82776	9.30833	9.46707	9.48333	9.45996	8.96043	9.41918	9.75352	9.34838	9.65056	9.30772	9.41985	9.76009	10.4584
gene16140	rna37700,rna37701,rna37702,rna37703,rna37704,rna37705,rna37706,rna37707,rna37708,rna37709,rna37710	protein_coding	475027	SLC22A16	.	XP_013973678.1; XP_013973677.1; XP_013973682.1; XP_013973676.1; XP_013973679.1; XP_022282152.1; XP_022282153.1; XP_022282151.1; XP_022282155.1; XP_022282154.1; XP_013973683.1	.	solute carrier family 22 member 16	3.02017	109.85	0.539792	2.95416	0.00313526	0.0754315	1.74333	109.85	0.695527	1.15286	0.248969	0.604359	-1.37469	109.85	0.535929	-0.856658	0.391634	0.930521	5.67101	7.26333	6.00169	6.80356	5.54867	5.58987	5.5821	6.07774	5.59809	6.7797	6.53606	5.88668	5.70893	5.9791	6.59891	7.04069	6.05689	6.56695	8.05051	8.13602	5.97441	6.15197	6.10668
gene16178	rna37784,rna37785	lncRNA	102154832	LOC102154832	.	.; .	.	uncharacterized LOC102154832	5.52917	623.61	0.665397	3.70765	0.000209187	0.0141936	2.62993	623.61	0.858349	1.62524	0.104111	0.396794	-1.39816	623.61	0.664155	-0.728044	0.466586	0.945737	7.41784	9.88516	8.00688	9.40173	7.54605	7.61113	7.94253	7.12691	7.57531	8.68086	9.62386	10.4677	7.46702	8.86013	8.412	7.46273	8.10347	10.3861	9.71631	9.99874	7.82058	8.76039	7.32186
gene16313	rna38099,rna38100,rna38101,rna38102,rna38103	protein_coding	481997	ZFPM2	.	NP_001121658.1; XP_022282207.1; XP_022282208.1; XP_022282209.1; XP_022282210.1	.	zinc finger protein, FOG family member 2	-3.28742	187.698	0.452184	-3.79703	0.000146439	0.0108393	-2.60076	187.698	0.584139	-2.36062	0.0182442	0.154651	1.11797	187.698	0.454273	0.354139	0.723235	0.987608	8.4316	6.712	8.25451	6.87506	8.59666	8.06052	7.29249	7.04799	7.75581	8.26141	6.55659	7.2429	7.68183	6.57544	5.93969	5.82279	6.71079	6.72366	7.46037	6.81371	7.36054	6.14808	7.69618
gene16353	rna38182,rna38183,rna38184,rna38185	protein_coding	475075	PKHD1L1	.	XP_022282370.1; XP_022282369.1; XP_850496.3; XP_013974052.1	.	PKHD1 like 1	-5.20386	1354.76	0.628313	-3.78726	0.000152319	0.0111676	-5.18737	1354.76	0.811329	-2.9273	0.00341922	0.0567996	-1.23429	1354.76	0.6288	-0.482958	0.629126	0.981908	11.5708	9.19093	11.2625	8.88734	11.4437	9.85849	9.31134	9.87365	11.2637	11.651	8.3259	9.43186	10.2763	8.64526	8.00016	8.56716	7.97684	8.26053	10.603	9.24888	9.67417	8.35888	10.8665
gene16357	rna38193,rna38194	protein_coding	475076	SYBU	.	XP_532310.2; XP_005627935.1	.	syntabulin	-2.03467	656.842	0.477601	-2.14571	0.0318963	0.279774	-1.63804	656.842	0.616466	-1.15492	0.248123	0.603627	1.35243	656.842	0.477778	0.91163	0.361964	0.916295	9.82779	8.80268	9.95018	9.23813	10.2325	9.08555	8.45584	9.64182	9.03793	9.87456	9.41196	9.1106	9.2398	8.51021	8.84787	9.3089	7.97593	8.3261	9.45215	8.45405	8.78346	7.96753	9.70764
gene16393	rna38232	lncRNA	111098531	LOC111098531	.	.	.	uncharacterized LOC111098531	2.15775	59.3888	0.543147	2.04278	0.0410747	0.315704	-1.16267	59.3888	0.698123	-0.311472	0.755442	0.921663	-1.5183	59.3888	0.539893	-1.11588	0.264473	0.872105	5.13652	6.25465	5.86993	5.65173	4.7691	5.01125	6.37812	4.94602	4.80329	4.97811	5.30223	5.74359	5.48889	6.75671	5.84542	4.86047	6.40804	7.06968	5.43697	4.5327	5.24009	5.6065	5.85744
gene16409	rna38265,rna38266,rna38267,rna38268	lncRNA	102151382	LOC102151382	.	.; .; .; .	.	uncharacterized LOC102151382	2.19988	90.0378	0.544451	2.08912	0.0366969	0.30053	-1.42808	90.0378	0.702042	-0.732255	0.464013	0.777291	-1.98554	90.0378	0.54353	-1.82056	0.0686737	0.670736	5.79946	6.93407	6.45488	5.94099	6.71627	5.14743	5.20627	6.08216	6.13823	5.36014	6.27467	6.59853	5.75295	5.77346	6.30633	6.20241	6.88798	6.36268	6.04489	7.35223	5.35085	7.70915	6.05925
gene16417	rna38277	protein_coding	475083	NOV	.	XP_532317.3	.	nephroblastoma overexpressed	-4.08185	1622.44	0.622595	-3.2593	0.00111688	0.0397197	-2.46699	1622.44	0.803919	-1.6205	0.105125	0.398697	-1.11468	1622.44	0.622861	-0.251473	0.801449	0.990308	11.8359	9.80651	10.9527	9.65008	11.1055	9.92295	9.41	10.6221	10.1789	12.6364	9.53087	9.65013	10.7949	9.106	8.65957	9.06146	8.25551	9.82972	10.8276	9.6809	10.2654	9.41809	10.3135
gene16424	rna38300,rna38301,rna38302,rna38303	protein_coding	475085	COL14A1	.	XP_013974079.1; XP_005627951.1; XP_005627950.1; XP_005627952.1	.	collagen type XIV alpha 1 chain	-3.40516	2981.77	0.568816	-3.10772	0.00188535	0.0546335	-3.90677	2981.77	0.734372	-2.67709	0.00742655	0.0923794	-1.0813	2981.77	0.568964	-0.198201	0.842888	0.990646	12.4047	10.6368	12.4902	10.5242	11.6357	12.8772	11.3459	10.3605	11.5328	12.1256	10.77	10.2182	11.9238	10.6599	9.0208	9.9728	9.6595	10.16	11.3187	10.4937	11.3277	10.1231	11.4162
gene16541	rna38552	protein_coding	482048	WISP1	.	XP_022282429.1	.	WNT1 inducible signaling pathway protein 1	5.1034	395.491	0.669595	3.51177	0.000445141	0.0225781	28.8793	395.491	0.867575	5.59256	2.2375e-08	1.57337e-05	3.21406	395.491	0.665631	2.53052	0.0113893	0.408727	6.03996	8.39468	5.23089	10.0791	6.2249	6.87664	7.38737	5.72538	6.63585	6.65903	8.20849	7.05916	8.31151	7.75593	5.92623	8.75366	7.77002	8.33902	8.6825	8.28507	8.2673	6.07066	6.00333
gene16625	rna38822	protein_coding	100683006	LY6E	.	XP_003431856.1	.	lymphocyte antigen 6 family member E	2.46668	6646.11	0.40743	3.19705	0.00138841	0.0449345	1.62745	6646.11	0.525954	1.33588	0.181589	0.520315	-1.15422	6646.11	0.407356	-0.507957	0.611483	0.979676	11.7594	13.062	12.1525	12.8551	11.6261	11.5672	12.056	11.7121	12.2208	12.5929	12.4944	12.2914	12.0602	12.3571	11.8796	13.0823	13.2349	12.435	12.3768	13.8726	11.999	13.5645	11.7483
gene16680	rna38986	protein_coding	100685833	SCX	.	XP_005628354.1	.	scleraxis bHLH transcription factor	2.35979	79.5945	0.575047	2.15402	0.031239	0.276771	-1.2084	79.5945	0.740307	-0.368897	0.712205	0.907446	-1.70612	79.5945	0.572766	-1.34561	0.178427	0.829211	5.49804	6.73839	6.23663	5.96421	5.37951	5.90713	5.47696	6.01552	5.18946	5.76912	6.53611	5.74827	6.1296	5.51485	5.18601	8.23014	5.51662	5.58989	5.67105	5.57441	6.23329	5.12173	6.19655
gene16688	rna39007	protein_coding	482096	SLC39A4	.	XP_013974133.2	.	solute carrier family 39 member 4	3.25481	495.556	0.654569	2.60106	0.00929366	0.144061	3.23703	495.556	0.845115	2.00525	0.0449358	0.256137	-1.07385	495.556	0.653626	-0.157273	0.87503	0.992027	7.69396	9.39698	7.59998	9.29425	7.57259	7.67873	8.473	7.88869	8.01989	7.55792	8.38079	8.20943	7.74536	7.96861	7.12155	8.70888	8.07199	10.6685	8.63182	9.8106	7.71008	8.97633	7.16508
gene16827	rna39306,rna39307,rna39308,rna39309,rna39310	protein_coding	475143	LNX1	.	XP_849707.1; XP_022282699.1; XP_005628247.1; XP_005628248.1; XP_532373.2	.	ligand of numb-protein X 1	-3.08698	308.377	0.575057	-2.82788	0.00468567	0.0948787	-1.91121	308.377	0.743051	-1.25763	0.208525	0.555325	-1.02962	308.377	0.576108	-0.0730949	0.941731	0.996372	9.25048	7.62343	8.51607	7.58178	9.40311	7.95777	7.25419	9.63877	8.27522	7.66955	8.50122	7.84064	7.3241	6.88705	7.57313	7.42215	6.87313	7.29808	7.94176	8.22176	7.96331	6.22525	8.29762
gene16863	rna39387,rna39388,rna39389	protein_coding	100855799	HOPX	.	XP_005628290.1; XP_005628289.1; XP_003639507.1	.	HOP homeobox	2.66997	1218.69	0.482316	2.93754	0.00330825	0.0773092	3.52902	1218.69	0.622468	2.92267	0.00347045	0.05715	1.49706	1218.69	0.481743	1.20838	0.226902	0.859024	9.00214	10.4189	9.18178	11.0009	9.33978	8.97213	9.263	9.27629	9.27384	9.73713	9.99301	9.81972	9.95235	9.42589	9.4842	9.86233	9.78284	11.1011	9.78477	10.9832	10.5297	9.9448	9.42486
gene16967	rna39558	protein_coding	475166	JCHAIN	.	XP_532398.2	.	joining chain of multimeric IgA and IgM	-2.43377	50190.1	0.616497	-2.08143	0.0373947	0.303633	1.27517	50190.1	0.795894	0.440629	0.659482	0.882233	1.92764	50190.1	0.616497	1.53583	0.124579	0.778985	16.2392	14.956	15.5521	15.9028	16.3988	13.8139	15.2817	16.8767	14.5547	15.2817	15.6192	15.6663	14.656	15.4243	14.5653	14.9965	15.1314	14.0996	15.067	14.2987	14.5745	14.3054	15.3191
gene16994	rna39610,rna39611,rna39612,rna39613,rna39614	protein_coding	482195	RASSF6	.	XP_005628346.3; XP_022282802.1; XP_022282800.1; XP_005628344.1; XP_022282801.1	.	Ras association domain family member 6	-2.14145	2835.17	0.472104	-2.32701	0.0199646	0.219824	-8.7524	2835.17	0.610013	-5.13051	2.88961e-07	8.76515e-05	-5.14083	2835.17	0.472812	-4.99565	5.86382e-07	0.00235946	12.3384	11.2398	12.0074	8.87769	11.9334	10.7209	11.1175	12.8955	11.9766	10.9319	10.749	11.0227	10.675	11.075	11.926	11.1261	11.3623	11.0846	11.0766	11.1674	10.7121	11.0278	11.7447
gene16996	rna39616	protein_coding	403850	CXCL8	IL8	NP_001003200.1	.	C-X-C motif chemokine ligand 8	-3.74343	5597.72	0.821085	-2.31932	0.0203776	0.221533	4.90199	5597.72	1.06019	2.16317	0.0305284	0.209249	1.88254	5597.72	0.821099	1.11153	0.266338	0.872105	13.5988	11.6945	10.3138	12.6071	13.6467	9.17546	9.70499	13.9154	10.5917	12.9819	10.6424	12.094	9.58174	10.888	12.4138	11.521	10.8523	11.3955	11.0549	10.0036	12.3202	11.9896	10.9342
gene17001	rna39623	lncRNA	102154078	LOC102154078	.	.	.	uncharacterized LOC102154078	-2.69086	1666.3	0.524974	-2.72026	0.00652312	0.117751	-1.20271	1666.3	0.677948	-0.39278	0.694482	0.898297	-1.0267	1666.3	0.525148	-0.0723868	0.942294	0.996372	11.6646	10.2365	10.4647	10.1983	11.254	9.69309	9.78213	12.5729	9.85807	10.4914	10.2309	10.4686	9.71452	9.8089	10.7824	11.0149	9.87396	9.71637	10.3714	9.39145	10.2527	9.97267	10.4476
gene17095	rna39753,rna39754,rna39755,rna39756,rna39757,rna39758	protein_coding	475184	LRGUK	.	XP_022282904.1; XP_022282905.1; XP_013974641.1; XP_022282903.1; XP_022282902.1; XP_013974638.2	.	leucine rich repeats and guanylate kinase domain containing	2.68218	64.1797	0.510708	2.78713	0.00531778	0.102887	1.28234	64.1797	0.656457	0.546531	0.584701	0.84599	-1.4749	64.1797	0.505369	-1.10932	0.26729	0.872105	5.0343	6.46086	5.53749	5.89718	5.81056	4.74139	5.82112	4.87938	5.24313	5.07044	6.1589	7.19542	5.98611	5.78137	6.40372	5.0766	6.50927	5.46704	5.53998	5.13078	5.48212	6.48497	5.48224
gene17114	rna39789,rna39790,rna39791	lncRNA	102155478	LOC102155478	.	.; .; .	.	uncharacterized LOC102155478	-2.13867	120.455	0.343393	-3.19377	0.0014043	0.0450716	-1.85936	120.455	0.444696	-2.01217	0.0442017	0.254359	-1.02443	120.455	0.34639	-0.100543	0.919913	0.994686	7.57343	6.47267	7.32959	6.43955	7.92533	6.45291	6.26933	7.89524	6.75234	6.85043	6.51133	7.22513	6.43286	6.35916	6.58699	6.67066	6.3188	6.47286	6.45631	6.57709	6.70063	6.24833	7.24864
gene17115	rna39792	lncRNA	102155278	LOC102155278	.	.	.	uncharacterized LOC102155278	-2.96262	57.4311	0.529368	-2.9599	0.00307738	0.0745025	-3.74273	57.4311	0.683093	-2.78745	0.00531239	0.0750292	1.06691	57.4311	0.535507	0.174496	0.861476	0.991872	6.51641	4.94252	6.94218	5.04377	6.78479	5.28565	4.63256	6.85205	5.57956	4.93982	5.4757	5.78528	5.2566	4.90257	4.83816	4.61389	5.02854	4.27849	4.77977	5.0422	5.65222	5.21035	6.58759
gene17128	gene17128	pseudogene	475191	LOC475191	.	.	.	glutathione S-transferase P pseudogene	2.66816	57.8214	0.50338	2.81268	0.0049131	0.0974934	1.09269	57.8214	0.641939	0.199225	0.842087	0.95252	-1.20712	57.8214	0.495584	-0.547975	0.583709	0.973711	4.76676	6.18624	5.78377	5.91275	5.22402	4.70417	4.97389	5.01752	5.45172	5.40024	5.50841	5.601	4.92596	5.42206	5.58137	6.60829	5.89655	5.28522	5.68741	5.48661	5.25279	7.13185	5.39918
gene17149	rna39873	protein_coding	482261	STRIP2	.	XP_849003.1	.	striatin interacting protein 2	-2.65384	243.309	0.403927	-3.48598	0.000490341	0.0235726	-1.47809	243.309	0.521359	-1.08128	0.27957	0.634402	1.49922	243.309	0.404698	1.44356	0.148862	0.804063	8.62649	7.21596	8.36566	7.80083	8.91222	7.8771	7.85024	8.75681	7.72806	7.73485	7.24607	7.53656	7.95767	7.51668	7.19415	7.13349	7.10399	6.50681	7.6204	7.11461	8.07049	6.73202	8.40662
gene17182	rna39952	protein_coding	607997	LRRC4	.	XP_849461.1	.	leucine rich repeat containing 4	-3.07864	57.7956	0.406982	-3.98615	6.71527e-05	0.00622067	-2.16541	57.7956	0.529275	-2.10597	0.0352068	0.226183	-1.01571	57.7956	0.414858	-0.0541943	0.95678	0.997748	6.79459	5.16549	6.26721	5.15266	5.3565	6.84053	5.45754	6.57114	5.99472	6.55563	5.39038	5.02144	6.15261	5.24807	5.09344	5.14995	5.10237	5.79302	5.36996	5.25947	4.96007	4.93659	5.75075
gene17215	rna40003	protein_coding	100682747	TMEM229A	.	XP_005628498.1	.	transmembrane protein 229A	3.08114	1424.92	0.54947	2.9546	0.00313079	0.0754315	1.46735	1424.92	0.709	0.780271	0.435232	0.757553	-1.05388	1424.92	0.549077	-0.137884	0.890332	0.993093	9.18596	10.8099	10.1807	10.734	9.08771	8.94011	10.3025	9.16421	9.94113	8.98854	10.6055	11.1273	9.34479	10.6647	10.8388	9.99024	10.7551	11.1284	9.72111	9.40388	9.40789	11.1174	9.90382
gene17263	rna40117,rna40118	protein_coding	475222	STEAP1	.	XP_013974694.1; XP_005628542.1	.	STEAP family member 1	2.92564	2322.24	0.652696	2.37286	0.0176512	0.206553	1.0597	2322.24	0.842604	0.0992783	0.920917	0.976196	-2.04792	2322.24	0.652613	-1.58464	0.113047	0.768607	10.2054	11.7542	10.6362	10.72	9.44611	9.809	10.8288	10.8306	10.3828	10.0101	10.7251	11.3221	10.2279	11.599	12.3238	11.2998	11.9475	11.3722	9.83711	9.28868	9.21049	12.0785	10.1785
gene17319	rna40255	protein_coding	100855806	GNG11	.	XP_003639526.1	.	G protein subunit gamma 11	-2.15487	2938.8	0.405666	-2.73033	0.00632704	0.115697	-1.77192	2938.8	0.523784	-1.57568	0.1151	0.415153	-1.08503	2938.8	0.40578	-0.29016	0.771694	0.990308	12.2269	11.1192	11.8268	11.0016	11.756	11.1771	10.6584	11.5343	11.8476	12.9133	10.5951	11.1867	11.4546	10.7297	10.4006	11.4287	11.1459	10.9911	11.7484	11.5155	11.1763	10.8862	11.8183
gene17334	rna40292,rna40293,rna40294	protein_coding	475235	PON3	.	XP_022283084.1; XP_022283083.1; XP_532467.1	.	paraoxonase 3	4.78826	86.8836	0.62051	3.64136	0.000271199	0.0165828	-1.11491	86.8836	0.798279	-0.196578	0.844158	0.953387	-2.99109	86.8836	0.616451	-2.56415	0.010343	0.403939	4.92037	7.18205	5.76348	5.6008	5.39612	5.04201	5.90145	5.28117	5.15052	5.05873	5.58202	6.0821	4.43282	7.3641	5.8149	6.38639	6.30254	7.49867	5.49815	7.87052	6.57122	5.36604	5.02502
gene17335	rna40295	protein_coding	403855	PON2	.	NP_001003205.2	.	paraoxonase 2	2.32538	9386.05	0.378248	3.2187	0.00128772	0.0432125	1.30516	9386.05	0.488273	0.786919	0.431329	0.754247	-1.11402	9386.05	0.378194	-0.411895	0.680416	0.984653	12.2805	13.4979	12.9579	13.3422	12.1916	12.0341	12.7623	13.1066	12.3991	12.5198	13.1266	13.2361	12.3845	13.2366	13.5569	13.4037	13.3669	13.1087	13.1191	13.383	12.2793	14.2044	12.5233
gene17342	rna40303	protein_coding	482310	PDK4	.	XP_005628582.1	.	pyruvate dehydrogenase kinase 4	-6.6928	7966.96	0.460387	-5.95718	2.56631e-09	3.97008e-06	-8.29847	7966.96	0.594389	-5.13611	2.80484e-07	8.74081e-05	-1.10904	7966.96	0.460528	-0.324205	0.745783	0.987608	14.0586	11.316	14.2195	11.1667	14.0174	12.1311	11.903	14.2624	13.4365	12.8329	11.2176	11.7934	11.706	11.1912	12.0427	11.5604	11.662	10.6392	11.6676	12.2228	11.7882	11.4265	14.1619
gene17371	rna40369	protein_coding	482315	COL28A1	.	XP_005628597.1	.	collagen type XXVIII alpha 1 chain	-10.9425	701.624	0.758339	-4.55189	5.31668e-06	0.00122486	-19.4757	701.624	0.980336	-4.36953	1.24515e-05	0.00116039	-2.00885	701.624	0.761003	-1.32243	0.186026	0.833045	10.8139	7.36162	10.6393	6.35473	11.1742	8.60749	8.10647	7.41434	8.82329	10.569	6.23212	8.46111	8.26414	6.50436	5.97132	7.38338	6.60361	7.04599	8.35964	7.34138	7.77065	6.68337	8.30882
gene17394	gene17394	pseudogene	482320	LOC482320	.	.	.	.	2.62663	31.1618	0.518796	2.68548	0.00724265	0.126318	1.81088	31.1618	0.653927	1.31007	0.190171	0.530652	1.21606	31.1618	0.500126	0.564278	0.572565	0.971807	3.76407	5.16967	4.59546	5.45058	3.88244	4.57292	4.1888	4.20955	4.35504	4.39731	4.51337	4.2272	4.00467	4.97861	4.13376	5.82041	4.93045	4.94973	4.55256	5.34674	4.6991	5.20935	4.59624
gene17410	rna40475,rna40476,rna40477,rna40478,rna40479,rna40480,rna40481,rna40482,rna40483,rna40484,rna40485,rna40486	protein_coding	475246	ETV1	.	XP_013974598.1; XP_022283128.1; XP_005628631.1; XP_022283129.1; XP_005628630.1; XP_013974599.1; XP_005628627.1; XP_005628629.1; XP_013974601.1; XP_013974600.1; XP_013974597.1; XP_005628633.1	.	ETS variant 1	3.71948	1581.6	0.363106	5.21913	1.79764e-07	0.000120911	1.956	1581.6	0.468315	2.06678	0.0387549	0.236631	-1.13198	1581.6	0.362472	-0.493426	0.621712	0.981441	9.16598	11.0616	9.91468	10.8828	9.48697	10.0407	9.8032	9.05704	9.45847	9.87207	10.3775	10.1055	10.5067	10.9332	11.1341	10.4617	10.9502	11.6702	10.7685	11.0084	10.8029	9.29396	9.62318
gene17512	rna40689,rna40690,rna40691,rna40692,rna40693	protein_coding	482362	MPP6	.	XP_013974477.1; XP_022283198.1; XP_013974475.1; XP_022283199.1; XP_022283200.1	.	membrane palmitoylated protein 6	2.31673	599.403	0.346649	3.4966	0.000471232	0.0232906	3.07754	599.403	0.446845	3.62939	0.000284087	0.0109597	1.60066	599.403	0.3452	1.96602	0.0492963	0.607825	8.10766	9.31904	8.37611	9.9978	8.43986	8.23962	8.63132	8.67746	8.28242	8.47289	9.36959	9.16523	9.37208	9.33125	9.18613	8.11849	9.41293	9.98603	8.90188	9.25297	8.35485	8.34893	8.66463
gene17591	rna40869	protein_coding	100684384	WIPF3	.	XP_022282872.1	.	WAS/WASL interacting protein family member 3	-2.44891	319.31	0.552758	-2.33762	0.0194069	0.216338	-3.42582	319.31	0.715023	-2.48446	0.0129747	0.126876	-1.98014	319.31	0.55475	-1.77666	0.0756247	0.695929	9.22296	7.93044	8.72186	6.94444	8.49362	9.9503	8.06016	7.56088	8.15512	8.26257	7.55212	8.4115	9.1056	7.79082	7.19973	7.78279	7.3173	7.0916	7.38084	7.30516	8.19642	7.25635	8.10619
gene17606	rna40920	protein_coding	403732	AQP1	AQP-CHIP	NP_001003130.1	.	aquaporin 1 (Colton blood group)	-2.15891	1382.47	0.472556	-2.34957	0.0187952	0.211617	-1.02443	1382.47	0.610178	-0.0570621	0.954496	0.987167	1.29847	1382.47	0.472657	0.797234	0.425315	0.9365	11.1003	9.98995	10.4018	10.3668	10.6679	10.4128	10.4564	9.39806	11.3196	11.262	9.42608	10.362	10.3522	9.66477	8.83098	9.48485	10.1021	9.69839	10.7129	9.47033	10.8064	9.81392	10.1608
gene17615	rna40947,rna40948,rna40949,rna40950,rna40951,rna40952,rna40953,rna40954,rna40955	protein_coding	475272	PDE1C	.	XP_022283256.1; XP_022283257.1; XP_022283258.1; XP_013974474.1; XP_013974473.1; XP_005628751.1; XP_005628753.1; XP_005628752.1; XP_005628754.1	.	phosphodiesterase 1C	2.76352	689.211	0.622456	2.356	0.0184728	0.209946	2.16779	689.211	0.803922	1.38847	0.164993	0.498135	-1.5889	689.211	0.622082	-1.07386	0.282886	0.881383	8.51297	9.98004	8.19652	9.31192	8.40052	8.64502	9.65715	7.43485	7.97065	8.41127	10.4091	9.70906	10.244	9.43049	8.23971	8.40262	9.06103	9.81623	9.08948	10.2239	8.96455	8.96381	7.60524
gene17660	rna41028,rna41029,rna41030,rna41031,rna41032	protein_coding	482401	ANLN	.	XP_005628776.1; XP_005628774.1; XP_005628775.1; XP_539518.2; XP_022283283.1	.	anillin actin binding protein	3.00483	1382.93	0.610986	2.5979	0.00937945	0.144955	14.8967	1382.93	0.789538	4.93569	7.9866e-07	0.000179062	2.37804	1382.93	0.610395	2.04748	0.040611	0.577925	8.80014	10.3877	7.74114	11.6375	8.94935	8.96842	9.77693	8.37876	8.34526	9.44645	9.3143	9.01119	10.1149	10.1305	9.67508	8.40222	9.59395	10.226	10.1437	11.6246	10.1025	8.47798	8.66049
gene17749	rna41234	protein_coding	612141	WNT2	.	XP_854963.1	.	Wnt family member 2	-2.96692	188.507	0.72249	-2.17161	0.0298852	0.271714	-5.64518	188.507	0.933189	-2.67579	0.0074553	0.092563	-1.26665	188.507	0.724658	-0.470599	0.637927	0.982732	8.22416	6.65463	8.81162	6.31494	7.44565	8.21134	7.23503	6.42059	7.31224	8.33225	5.52545	5.5838	7.2023	5.48728	5.7222	5.80857	5.28936	6.781	8.06601	6.70244	7.25288	6.08769	7.03176
gene17789	rna41280	protein_coding	475300	CPED1	.	XP_005628863.1	.	cadherin like and PC-esterase domain containing 1	-2.23179	369.607	0.390051	-2.96936	0.00298425	0.072703	-1.32865	369.607	0.503729	-0.813847	0.415732	0.744791	1.30452	369.607	0.390553	0.981997	0.326102	0.900155	9.16815	8.00922	8.80406	8.3935	9.38994	8.89684	8.74675	7.12122	8.58833	9.21353	7.91397	8.38759	8.63148	8.40643	7.1945	7.59095	8.12926	8.07202	8.29013	7.70389	8.54163	7.81086	8.36952
gene17798	rna41295	protein_coding	482429	AASS	.	XP_022283355.1	.	aminoadipate-semialdehyde synthase	-2.86386	306.544	0.587797	-2.58245	0.00981002	0.148204	-5.5683	306.544	0.759492	-3.2617	0.00110745	0.0270653	-1.47608	306.544	0.589637	-0.952736	0.340724	0.907517	8.99057	7.47143	9.38809	6.90983	9.37601	8.49629	7.82746	8.35936	8.67588	6.53098	8.73834	7.03007	8.36314	7.3811	7.27765	6.12834	7.09458	7.07682	7.66198	6.68508	7.40308	6.34268	9.11616
gene17884	rna41502	protein_coding	607768	LOC607768	.	XP_022259275.1	.	bone morphogenetic protein 8B	3.34675	324.418	0.662113	2.63212	0.00848532	0.13617	3.4191	324.418	0.853262	2.07863	0.0376513	0.233079	1.63077	324.418	0.659936	1.06912	0.285015	0.882212	6.7354	8.47721	7.41001	9.1831	6.93214	6.67805	7.0989	7.41764	6.70812	7.4347	7.17217	7.14928	7.01488	6.93787	7.05581	6.96882	6.50258	8.08559	8.7824	10.0103	7.91401	7.2219	7.33536
gene17891	rna41547	protein_coding	100855618	LOC100855618	.	XP_022283495.1	.	bone morphogenetic protein 8B	5.08819	463.229	0.656364	3.57599	0.000348899	0.0192081	5.87326	463.229	0.845643	3.02038	0.00252461	0.0462197	1.89763	463.229	0.653776	1.41363	0.15747	0.812903	6.62237	8.97026	7.34179	9.89476	7.08286	7.06068	7.68231	6.78552	6.79805	7.48225	7.68615	7.51598	7.91835	7.95232	7.76466	7.40335	7.2944	8.56803	9.36212	10.339	8.41946	6.98223	6.97019
gene17951	rna41700,rna41701	protein_coding	482478	COL8A2	.	XP_003639551.1; XP_022283551.1	.	collagen type VIII alpha 2 chain	2.20334	1675.87	0.512505	2.22376	0.0261643	0.254079	2.07192	1675.87	0.661745	1.58818	0.112247	0.410801	-1.26599	1675.87	0.512341	-0.664141	0.5066	0.960861	9.98682	11.1266	9.7353	10.7864	9.677	10.7212	10.2915	9.71176	9.91892	9.97096	11.6556	9.6561	11.2957	11.0004	9.24241	9.99976	9.90777	11.3039	10.3819	11.8582	10.1359	9.55516	10.0521
gene17987	rna41788	protein_coding	609510	GPT2	.	XP_005629038.1	.	glutamic--pyruvic transaminase 2	-3.71925	599.901	0.383051	-4.94716	7.53053e-07	0.000294038	-2.74983	599.901	0.495441	-2.94554	0.00322393	0.0543884	-1.38601	599.901	0.384435	-1.22501	0.220573	0.858561	10.3895	8.49372	9.48304	8.02306	10.4527	10.3384	9.00906	10.0628	9.5855	8.16879	9.02722	8.32602	9.42053	8.31577	8.36027	8.31335	8.06118	8.58199	8.10576	8.85639	8.80878	8.3412	9.27209
gene18039	gene18039	pseudogene	610049	LOC610049	.	.	.	.	2.31506	19.0675	0.453883	2.66819	0.007626	NA	2.20605	19.0675	0.570143	2.00207	0.0452768	NA	1.24141	19.0675	0.42417	0.735492	0.46204	0.944492	3.24454	4.45852	3.63597	4.76786	3.65245	3.60162	3.68711	3.85209	3.8128	3.92662	3.63088	3.65834	3.65846	4.05064	3.96517	4.82353	4.21945	4.36225	4.15625	4.78664	4.08462	4.4043	3.85229
gene18063	rna41971,rna41972,rna41973,rna41974,rna41975,rna41976,rna41977,rna41978,rna41979	protein_coding	610331	TAL1	.	XP_022283668.1; XP_022283666.1; XP_022283669.1; XP_022283667.1; XP_022283673.1; XP_022283670.1; XP_022283671.1; XP_022283672.1; XP_013975174.1	.	TAL bHLH transcription factor 1, erythroid differentiation factor	-4.43923	575.851	0.496626	-4.32984	1.4922e-05	0.00238947	-3.6582	575.851	0.641721	-2.9158	0.00354773	0.0577374	-1.25118	575.851	0.497837	-0.649389	0.516087	0.963712	10.3427	8.19173	9.74017	7.86927	10.0118	9.25237	7.95937	9.10207	9.88189	10.6072	7.9244	8.67794	8.87677	7.91905	7.11032	7.7486	7.92412	8.07413	9.40153	8.20475	8.57835	7.5726	9.49263
gene18083	rna42033	protein_coding	475367	LOC475367	.	XP_013975160.1	.	fatty-acid amide hydrolase 1-like	-3.21003	93.849	0.422101	-3.98621	6.71366e-05	0.00622067	-4.76467	93.849	0.546851	-4.11881	3.80827e-05	0.0025285	-1.22493	93.849	0.429291	-0.681828	0.495348	0.95854	7.35025	5.66684	7.62616	5.37418	7.25629	6.63638	6.52279	6.99305	7.39169	5.51932	5.20999	6.11192	5.61205	5.95169	5.7586	5.6577	6.3548	4.89021	5.71471	6.26782	6.06747	6.10359	7.5318
gene18098	rna42056,rna42057,rna42058,rna42059	protein_coding	100856339	PIK3R3	.	XP_022283704.1; XP_005629097.1; XP_013975046.1; XP_022283705.1	.	phosphoinositide-3-kinase regulatory subunit 3	2.14505	2320.29	0.528322	2.08398	0.0371621	0.302419	2.24236	2320.29	0.682093	1.708	0.0876364	0.365081	-1.0591	2320.29	0.528185	-0.156843	0.875369	0.992027	10.4172	11.5185	10.2704	11.4357	10.0582	10.6927	11.4522	9.83215	10.404	9.90572	11.7277	11.1912	11.4683	11.7077	11.407	10.3181	11.3803	12.039	10.5228	10.351	9.88395	10.9138	10.1541
gene18167	rna42270	protein_coding	100855774	CDC20	.	XP_003639578.1	.	cell division cycle 20	2.23213	1148.06	0.374473	3.09348	0.00197825	0.0561533	4.53338	1148.06	0.483618	4.5089	6.51637e-06	0.000763699	1.57745	1148.06	0.37383	1.75908	0.0785633	0.705229	9.13795	10.2974	8.775	10.9551	8.68327	9.71551	10.2454	8.53545	9.05868	9.31352	9.72124	9.6698	10.3417	10.5452	9.96901	9.88695	9.93598	10.077	9.98534	10.6486	10.3872	9.91897	8.87268
gene18169	rna42272,rna42273	protein_coding	482535	TIE1	.	XP_539652.3; .	.	tyrosine kinase with immunoglobulin like and EGF like domains 1	-2.60893	575.446	0.469581	-2.94615	0.00321756	0.0762229	-2.26274	575.446	0.606558	-1.94222	0.0521103	0.276646	-1.11292	575.446	0.470249	-0.32822	0.742746	0.987608	9.99574	8.61167	9.63601	8.45798	9.84311	9.62541	8.09008	8.81041	9.8411	10.1015	8.42504	9.05593	9.29431	8.36301	7.40615	7.70137	8.05694	8.41794	9.69239	8.74999	8.84921	7.81229	9.57914
gene18170	rna42274,rna42275,rna42276,rna42277,rna42278,rna42279	protein_coding	610810	C15H1orf210	.	XP_022283779.1; XP_853455.1; XP_022283778.1; XP_022283777.1; XP_013974711.1; XP_005629183.1	.	chromosome 15 C1orf210 homolog	2.07809	813.679	0.323912	3.25786	0.00112256	0.0398301	1.43567	813.679	0.417596	1.24936	0.211535	0.559263	1.05748	813.679	0.32319	0.249484	0.802986	0.990308	8.82455	9.88006	9.43883	9.96072	8.95706	8.78096	9.31161	9.24144	9.21003	9.0483	9.49889	9.7803	8.87916	9.54609	9.72054	9.957	9.63628	9.82706	9.77857	10.1327	9.35255	10.1783	8.98651
gene18376	rna42712,rna42713,rna42714,rna42715,rna42716	protein_coding	403904	DCN	.	XP_005628885.1; XP_022283362.1; XP_005628883.1; XP_005628882.1; NP_001003228.1	.	decorin	-4.25512	40164.6	0.489049	-4.27196	1.93763e-05	0.00277548	-4.78974	40164.6	0.63136	-3.57949	0.00034426	0.0121592	1.11563	40164.6	0.489062	0.322778	0.746863	0.987737	16.1546	14.0654	16.4832	14.2233	16.1019	15.165	14.6281	14.5499	15.439	16.5552	13.8451	14.252	14.7014	13.8087	13.0132	14.4068	13.7286	14.2313	14.9754	14.0497	14.908	14.2835	15.5234
gene18436	rna42868,rna42869,rna42870,rna42871,rna42872,rna42873,rna42874,rna42875,rna42876	protein_coding	475430	USP44	.	XP_005629300.1; XP_022259048.1; XP_005629297.1; XP_005629301.1; XP_532654.1; XP_022259049.1; XP_005629304.1; XP_022259047.1; XP_005629305.1	.	ubiquitin specific peptidase 44	-4.27758	78.0805	0.517244	-4.05378	5.0396e-05	0.00519751	-1.58161	78.0805	0.669509	-0.98788	0.323212	0.674525	1.38551	78.0805	0.521219	0.902525	0.366778	0.919603	7.4182	5.31857	6.45042	5.78711	7.56789	4.82992	5.37651	7.59633	6.49007	6.22826	5.31817	5.68865	5.39792	5.51119	6.06633	5.09581	5.34789	5.73665	5.62494	5.68948	5.35207	5.2898	6.82034
gene18521	rna43122,rna43123	protein_coding	612196	PARPBP	.	XP_855025.1; XP_022259138.1	.	PARP1 binding protein	2.16522	210.361	0.427841	2.60497	0.0091881	0.142854	8.00643	210.361	0.556301	5.39485	6.85803e-08	3.31543e-05	1.9253	210.361	0.424473	2.22649	0.0259816	0.528624	6.63659	7.75385	5.6989	8.69997	6.38083	6.86395	7.65326	6.24353	6.74911	6.99581	7.06569	7.06829	8.31969	8.19858	7.62366	6.5031	7.53373	7.29997	7.20979	7.85513	7.86758	6.70683	6.43746
gene18524	rna43134,rna43135,rna43136,rna43137	protein_coding	610255	IGF1	IGF-I	XP_022283378.1; XP_866935.1; NP_001300784.1; XP_013974708.1	.	insulin like growth factor 1	-2.87786	82.9094	0.625337	-2.43868	0.0147411	0.186311	-3.49297	82.9094	0.809732	-2.22846	0.0258499	0.191156	-1.36069	82.9094	0.630535	-0.704701	0.480997	0.9519	7.24893	5.72059	7.0847	5.2798	7.26543	6.79629	5.7058	5.1599	7.16367	6.65824	5.46577	5.90516	6.95097	4.83708	4.41244	4.71446	4.98967	5.42146	6.38082	5.55902	6.29923	4.99881	6.42457
gene18593	rna43298,rna43299,rna43300,rna43301,rna43302	protein_coding	482639	ARHGAP10	.	XP_022259191.1; XP_022259190.1; XP_022259192.1; XP_539757.2; XP_022259193.1	.	Rho GTPase activating protein 10	-2.10987	1333.24	0.211799	-5.08575	3.66173e-07	0.000195334	-1.91168	1333.24	0.273799	-3.41434	0.000639362	0.0187328	-1.19777	1333.24	0.212349	-1.22607	0.220172	0.858561	11.0934	10.0159	10.6908	9.75524	11.2339	11.015	10.3802	10.7384	10.7642	10.3175	10.261	10.3602	10.4225	10.0226	10.1434	10.0527	9.95963	10.2191	9.79381	9.7302	10.1824	9.94597	10.6329
gene18653	rna43442	protein_coding	475471	SFRP2	.	NP_001002987.1	.	secreted frizzled-related protein 2	3.40789	3995.95	0.740202	2.38972	0.016861	0.202258	1.67267	3995.95	0.955492	0.776725	0.437321	0.759071	-1.04531	3995.95	0.740083	-0.0863875	0.931158	0.995478	10.5573	12.3262	11.5202	12.2623	10.386	10.234	10.893	10.4443	11.6094	10.4052	13.4948	10.4486	12.2603	10.705	10.0732	10.18	9.68521	11.9692	11.997	12.0837	12.5467	9.50175	11.4843
gene18692	rna43498,rna43499	protein_coding	475477	GLRB	.	XP_532701.1; XP_005629432.1	.	glycine receptor beta	-2.44481	409.694	0.531822	-2.4251	0.0153041	0.190167	-3.44166	409.694	0.686376	-2.59785	0.00938088	0.105929	1.114	409.694	0.532465	0.29251	0.769896	0.990308	9.17022	7.87956	9.81939	8.03597	9.67065	8.02293	8.12177	7.69645	8.28881	9.4227	8.95148	7.88951	8.46969	8.1207	6.70343	6.94118	7.64654	8.13179	8.15574	7.54968	7.96644	7.40338	8.42711
gene18759	rna43631	protein_coding	482674	TLL1	.	XP_539791.2	.	tolloid like 1	-2.29207	762.341	0.46506	-2.57311	0.0100788	0.149286	-1.62707	762.341	0.600511	-1.16946	0.242219	0.598011	1.12374	762.341	0.465357	0.361688	0.717585	0.987608	10.2635	9.06634	9.93737	9.2349	10.3075	9.67798	9.09816	9.23762	10.1285	10.3434	8.9926	9.37497	10.0201	8.96433	8.89235	7.68095	8.57868	8.63413	9.84653	9.0092	9.37568	8.2497	10.0059
gene18876	rna43851	protein_coding	608856	PIP	.	XP_851087.1	.	prolactin induced protein	4.54795	15535.7	0.812027	2.69107	0.0071224	0.125066	1.52748	15535.7	1.04827	0.583012	0.559886	0.83299	1.02169	15535.7	0.811984	0.0381296	0.969584	0.99946	12.0779	14.2631	13.6829	14.294	11.9023	11.268	12.0589	13.5554	12.3381	12.3243	14.2949	14.644	11.909	13.8642	14.5111	13.7739	13.9784	14.0115	13.496	12.284	12.691	13.8254	12.3038
gene18884	rna43861,rna43862	protein_coding	482745	TRPV6	.	XP_539861.4; XP_022259425.1	.	transient receptor potential cation channel subfamily V member 6	3.55734	1466.09	0.669325	2.73529	0.00623252	0.11451	1.85668	1466.09	0.86349	1.03386	0.301203	0.654468	1.6154	1466.09	0.668786	1.03455	0.300881	0.887913	8.74683	10.5778	10.3768	11.2697	8.83938	8.75009	9.75852	9.39675	9.29901	8.78536	10.5603	10.6073	9.15082	10.1546	10.2664	10.6386	10.3374	10.8892	10.2974	9.94501	9.23186	10.3917	9.92561
gene18885	rna43863	protein_coding	475519	EPHB6	.	XP_022259424.1	.	EPH receptor B6	2.25283	1206.55	0.354158	3.30852	0.000937896	0.0359293	1.17161	1206.55	0.456845	0.50015	0.61697	0.863933	-1.14378	1206.55	0.35374	-0.547888	0.583769	0.973711	9.35501	10.5273	10.1048	10.3332	9.84796	9.5776	10.1619	9.05908	9.02701	9.71072	10.2933	10.0878	9.86148	10.3086	9.91397	10.7895	9.94405	10.7446	10.4803	10.5628	10.6303	10.0511	10.1149
gene18909	rna43887,rna43888,rna43889	protein_coding	609161	CLEC5A	.	XP_013975435.1; XP_013975434.1; XP_851464.3	.	C-type lectin domain containing 5A	4.06637	469.215	0.436652	4.63468	3.57483e-06	0.000953493	3.65772	469.215	0.564911	3.31192	0.000926565	0.0240503	-1.54202	469.215	0.435124	-1.43596	0.151013	0.805556	7.48107	9.50542	7.01111	8.88083	7.59165	7.19126	8.22461	7.50421	7.82762	8.43017	9.19536	8.4219	8.73058	8.93369	8.627	8.32427	8.38185	10.4082	9.14446	9.04833	9.52044	8.41963	7.58621
gene18934	rna43940,rna43941,rna43942,rna43943,rna43944	protein_coding	482766	DENND2A	.	XP_013975370.1; XP_005629610.1; XP_013975369.1; XP_022259445.1; XP_013975371.1	.	DENN domain containing 2A	-2.49885	1949.45	0.305217	-4.32895	1.49825e-05	0.00238947	-2.40657	1949.45	0.394147	-3.21448	0.00130679	0.0299497	-1.09297	1949.45	0.305505	-0.41983	0.674609	0.984653	11.6898	10.3684	11.5072	10.2402	11.8807	11.0241	10.4149	10.5721	11.1019	12.0233	10.2524	10.6704	10.8351	10.1462	10.3554	10.6652	10.3214	10.2013	11.0018	10.5619	10.3527	10.2251	10.9572
gene18982	rna44044,rna44045	protein_coding	475509	PTN	.	XP_532732.2; XP_005629633.1	.	pleiotrophin	7.28001	726.292	1.01948	2.8092	0.00496642	0.0981233	20.9241	726.292	1.31821	3.32806	0.000874533	0.0232457	1.20558	726.292	1.0183	0.264884	0.791099	0.990308	7.10476	9.96921	5.85128	10.239	7.23595	8.11665	7.49082	5.91391	7.45045	6.28469	11.1474	7.18687	10.5946	7.8672	6.46785	9.45467	6.42363	8.80149	6.56693	5.99109	7.96948	6.15951	6.84236
gene19116	rna44360	protein_coding	475544	WDR86	.	XP_005629747.1	.	WD repeat domain 86	3.14237	455.039	0.620381	2.66265	0.0077529	0.130225	4.07709	455.039	0.80206	2.52792	0.0114742	0.118735	-1.27824	455.039	0.6195	-0.571676	0.567541	0.971071	7.70912	9.3614	6.97969	9.00734	7.17344	8.44347	7.72092	6.99143	7.91042	8.3151	9.00915	7.06106	8.46987	8.24259	7.67525	7.46421	8.65365	8.57182	8.10132	10.6034	9.83608	6.74469	7.89691
gene19180	rna44496,rna44497	protein_coding	482825	PTPRN2	.	XP_005629772.1; XP_005629771.1	.	protein tyrosine phosphatase, receptor type N2	-2.21122	115.777	0.339127	-3.37585	0.000735871	0.0307674	-2.78919	115.777	0.448686	-3.29819	0.00097312	0.0247601	-2.80121	115.777	0.350466	-4.24022	2.23301e-05	0.0299502	7.83669	6.68875	6.68259	5.20512	7.53481	7.00078	6.40243	7.92077	7.43108	7.17886	6.94009	6.70931	6.57858	6.29299	6.63761	6.61209	6.44523	5.75827	6.48866	6.6268	7.46965	6.01346	6.80253
gene19200	rna44549,rna44550,rna44551,rna44552,rna44553,rna44554,rna44555,rna44556,rna44557,rna44558,rna44559,rna44560,rna44561,rna44562,rna44563,rna44564,rna44565	protein_coding	482831	CSGALNACT1	.	XP_022259658.1; XP_022259659.1; XP_022259660.1; XP_005629825.1; XP_022259661.1; XP_022259663.1; XP_022259655.1; XP_022259657.1; XP_005629830.1; XP_022259656.1; XP_022259667.1; XP_022259668.1; XP_022259664.1; XP_005629827.1; XP_022259666.1; XP_022259665.1; XP_005629826.1	.	chondroitin sulfate N-acetylgalactosaminyltransferase 1	-3.01368	1139.11	0.399886	-3.97995	6.89292e-05	0.00630967	-1.38209	1139.11	0.516161	-0.904478	0.365742	0.711702	1.8069	1139.11	0.400026	2.13366	0.0328705	0.551094	10.8827	9.29076	10.6116	10.1448	10.4149	10.4007	9.56894	9.88884	10.9283	11.1236	9.19085	9.59499	10.0696	9.22923	9.05284	8.93856	9.25558	9.17601	10.0508	9.33974	10.2579	8.76585	10.3014
gene19254	rna44693,rna44694	lncRNA	102153319	LOC102153319	.	.; .	.	uncharacterized LOC102153319	-4.29233	64.5396	0.624374	-3.36619	0.000762148	0.0313575	-3.12172	64.5396	0.808384	-2.03163	0.0421907	0.247761	-1.01475	64.5396	0.630977	-0.0334751	0.973296	0.99946	7.11383	5.01561	6.63134	4.99501	6.67675	4.85582	5.22365	7.53857	6.45619	4.91244	4.70619	4.67879	4.65515	5.16773	5.66928	6.20737	5.12043	4.23324	4.94134	4.66917	5.12509	5.189	6.43636
gene19409	gene19409	pseudogene	106559840	LOC106559840	.	.	.	.	2.70742	3.97911	0.63207	2.27335	0.0230049	NA	3.08307	3.97911	0.845392	1.92144	0.0546768	NA	-1.04062	3.97911	0.527903	-0.108806	0.913356	0.994652	0.939634	2.39778	0.689367	2.33234	1.66957	1.63654	1.76349	1.7998	1.7249	1.74969	1.78009	1.71944	1.67163	1.86487	1.90624	2.4522	1.86574	2.00836	1.85138	2.3285	1.92311	1.84144	1.65157
gene19448	rna45101,rna45102	protein_coding	475617	FGL1	.	XP_532831.3; XP_005630001.1	.	fibrinogen like 1	-2.90959	2529.77	0.766534	-2.0101	0.0444201	0.329741	-4.12811	2529.77	0.989646	-2.06688	0.0387452	0.236631	-1.3451	2529.77	0.766679	-0.557885	0.576923	0.972786	12.1233	10.5825	12.2003	10.1549	11.9219	9.64653	10.1866	10.8488	10.5286	12.7805	9.72926	10.7704	9.54822	9.29584	10.4286	10.187	9.47825	12.356	9.97839	9.40072	9.11207	9.4606	11.0946
gene19473	rna45168,rna45169,rna45170,rna45171,rna45172	protein_coding	475623	F11	.	XP_005629983.1; XP_022259310.1; XP_005629982.1; XP_022259309.1; NP_001128595.1	.	coagulation factor XI	3.75708	353.226	0.775922	2.46109	0.0138516	0.179619	1.16711	353.226	0.999893	0.222967	0.823561	0.945562	-1.00859	353.226	0.774365	-0.0159445	0.987279	0.999947	6.8415	8.75184	8.51601	8.7397	7.19981	7.1593	7.62384	6.50985	7.40736	6.75434	9.36475	9.05745	7.55023	8.70424	8.40024	6.94286	9.13265	7.91819	7.74081	6.06818	6.44379	7.83212	7.36107
gene19474	rna45173,rna45174,rna45175	protein_coding	475624	KLKB1	PK	XP_022259311.1; XP_005629984.1; NP_001229646.1	.	kallikrein B1	4.17906	3438.31	0.705171	2.92578	0.00343591	0.0793062	-1.01145	3438.31	0.910208	-0.0180445	0.985603	0.996232	-1.548	3438.31	0.705023	-0.894157	0.371238	0.92229	10.1751	12.2383	11.6243	11.6079	10.4014	10.5032	10.9255	10.3871	10.6675	10.0216	11.9111	12.5889	10.9805	12.0611	12.5985	11.4215	12.1733	11.6603	11.1589	9.5174	9.55734	12.108	10.4216
gene19482	rna45224,rna45225,rna45226	protein_coding	482907	PDLIM3	.	XP_003432185.1; XP_540022.2; XP_848740.1	.	PDZ and LIM domain 3	-2.08653	2820.24	0.467894	-2.26784	0.0233392	0.238254	-6.69025	2820.24	0.604043	-4.53951	5.63845e-06	0.000709161	-1.29297	2820.24	0.468078	-0.791942	0.428395	0.937332	11.6904	10.6293	13.0006	10.2584	11.9538	10.7116	10.9916	11.8226	10.6487	11.612	11.5542	10.7041	10.6713	10.7355	10.4415	11.1706	9.65174	10.6302	10.4968	10.1373	10.8608	10.727	12.654
gene19500	rna45267,rna45268,rna45269,rna45270,rna45271	protein_coding	475631	ACSL1	.	XP_005630044.1; XP_022259942.1; XP_022259941.1; XP_022259940.1; XP_022259939.1	.	acyl-CoA synthetase long chain family member 1	-2.70841	8634.16	0.396682	-3.62368	0.000290442	0.0175847	-2.42774	8634.16	0.512144	-2.49855	0.0124703	0.124196	-1.15922	8634.16	0.39674	-0.537269	0.591082	0.976215	13.9351	12.4976	13.5641	12.2845	14.4375	13.3761	12.9218	13.6985	13.2835	12.1029	12.3121	13.3038	12.5738	12.693	12.6774	12.1063	12.6454	12.7054	12.0192	11.8825	12.1215	13.111	13.4085
gene19614	rna45458,rna45459,rna45460,rna45461	protein_coding	607616	ANGPT2	ANG-2	XP_005629986.1; XP_022259323.1; XP_022259324.1; NP_001041591.1	.	angiopoietin 2	-2.29476	242.347	0.497004	-2.41114	0.0159027	0.193506	-1.20157	242.347	0.642421	-0.41238	0.680061	0.891942	1.1367	242.347	0.497821	0.371312	0.710405	0.987608	8.677	7.47763	7.92857	7.66368	8.19619	8.4161	7.5116	7.06193	8.91726	8.56338	7.07806	7.55381	8.17701	7.4249	6.27917	6.31195	6.89772	7.4571	8.4356	7.751	7.89607	6.50425	8.06253
gene19663	rna45552	protein_coding	100687809	PXDN	.	XP_022260274.1	.	peroxidasin	-2.89215	1336.71	0.551724	-2.77701	0.00548616	0.105168	-1.18507	1336.71	0.712131	-0.343998	0.730847	0.91238	2.3648	1336.71	0.551749	2.25052	0.0244162	0.510964	10.9491	9.41675	10.9038	10.6589	10.6963	11.3029	9.80521	9.53501	10.3702	10.8265	9.34557	9.3002	10.539	9.39296	8.00788	9.04725	8.93106	9.11888	10.541	9.35096	10.1263	8.81089	10.2903
gene19700	rna45636	protein_coding	608996	CMPK2	.	XP_022260430.1	.	cytidine/uridine monophosphate kinase 2	2.42062	2028.23	0.475492	2.68223	0.00731325	0.126834	1.44292	2028.23	0.613654	0.862036	0.388668	0.727054	1.00868	2028.23	0.475253	0.0262318	0.979072	0.99946	9.97405	11.2494	10.7329	11.2619	9.28518	9.65944	10.1834	9.8895	10.1463	11.1972	11.0588	10.0505	10.9777	11.1147	10.656	10.8285	12.2401	10.6095	10.5673	11.6022	9.94609	10.4278	10.2785
gene19702	rna45637	protein_coding	609005	RSAD2	.	XP_851276.1	.	radical S-adenosyl methionine domain containing 2	5.03376	1311.45	0.6516	3.57833	0.000345803	0.0192081	1.92286	1311.45	0.84081	1.12184	0.261931	0.615978	-1.42644	1311.45	0.65106	-0.787058	0.431248	0.938733	8.59574	10.9273	9.47157	10.4149	7.64026	8.17522	8.86783	8.7431	8.8152	10.1185	10.171	9.06777	10.2677	10.448	9.99068	9.65283	12.2463	9.52114	9.94508	11.0385	8.37272	9.12597	9.32454
gene19718	rna45687,rna45688,rna45689,rna45690	protein_coding	475658	MBOAT2	.	XP_022260135.1; XP_022260136.1; XP_022260134.1; XP_022260137.1	.	membrane bound O-acyltransferase domain containing 2	2.23978	1590.06	0.561484	2.07193	0.0382721	0.305979	1.73869	1590.06	0.724283	1.10179	0.270555	0.625275	2.40061	1590.06	0.561009	2.25202	0.0243212	0.510579	9.16612	10.3293	10.7946	11.5927	9.26426	8.76277	9.55724	10.0248	9.53166	9.65517	9.78298	10.2801	9.10964	9.99161	10.4111	9.38842	11.7385	8.83982	10.2316	9.18174	9.49749	10.4315	10.4903
gene19733	rna45738,rna45739,rna45740,rna45741,rna45742	protein_coding	475665	KLF11	.	XP_022260150.1; XP_022260149.1; XP_005630171.1; XP_022260148.1; XP_022260147.1	.	Kruppel like factor 11	-2.91669	1704.21	0.303046	-5.09603	3.46858e-07	0.000195334	-1.87011	1704.21	0.391255	-2.30828	0.0209835	0.168194	1.29474	1704.21	0.303277	1.2288	0.219147	0.858561	11.5336	9.98893	11.2649	10.3615	11.5631	11.2988	10.5392	11.5053	10.9648	10.757	10.3151	10.2689	10.4834	10.0103	10.0429	10.0042	9.79993	9.8015	10.246	10.1172	10.7781	10.0537	11.3511
gene19734	rna45743	lncRNA	102153657	LOC102153657	.	.	.	uncharacterized LOC102153657	-2.55935	1065.37	0.421722	-3.21487	0.00130505	0.043495	-3.74083	1065.37	0.5447	-3.49433	0.000475262	0.0152311	-1.43034	1065.37	0.422312	-1.2227	0.221442	0.858561	10.8275	9.47159	10.8589	8.95541	10.4538	10.7708	9.49603	9.65952	10.7796	10.711	10.1901	9.37786	10.0544	8.86651	8.04008	9.4306	9.08087	9.76898	9.54491	10.0678	9.44437	9.1955	10.3507
gene19843	rna45947	protein_coding	482985	MATN3	.	XP_022260186.1	.	matrilin 3	3.42868	797.348	0.560664	3.17062	0.00152115	0.0480248	1.98889	797.348	0.723758	1.37057	0.170508	0.505802	-1.54357	797.348	0.56011	-1.11812	0.263518	0.871963	8.42556	10.2031	8.58428	9.57671	8.21395	8.18099	8.81447	9.09079	8.783	8.88847	8.96566	9.68164	9.04288	10.1939	10.7008	10.2352	10.6916	8.57975	9.35173	8.45727	7.65265	10.1896	8.84107
gene19893	rna46089	protein_coding	482994	ADCY3	.	XP_540108.3	.	adenylate cyclase 3	2.18278	1318.12	0.459935	2.44853	0.0143439	0.183086	2.47202	1318.12	0.593824	2.19878	0.0278934	0.198732	1.02517	1318.12	0.459624	0.0780309	0.937803	0.996372	9.54946	10.676	9.40664	10.7119	9.46968	10.2715	10.2317	8.34722	9.16282	9.90717	10.7726	9.83997	10.7458	10.3689	9.65934	10.3714	9.1519	11.2316	9.94561	11.2522	10.2716	9.60755	9.16547
gene19903	rna46104,rna46105,rna46106,rna46107,rna46108,rna46109,rna46110,rna46111,rna46112	protein_coding	482997	DTNB	.	XP_013975899.1; XP_005630277.1; XP_540111.4; XP_005630279.1; XP_005630278.1; XP_005630274.1; XP_005630275.1; XP_005630276.1; XP_013975898.1	.	dystrobrevin beta	-2.17039	2536.88	0.352419	-3.17223	0.00151272	0.0480248	-2.245	2536.88	0.455122	-2.56353	0.0103614	0.111561	-1.37869	2536.88	0.35264	-1.3138	0.188915	0.834376	12.0687	10.9508	11.6542	10.4873	11.7624	11.997	11.1074	12.1573	11.8266	10.939	10.7609	10.7537	11.2043	10.5901	10.9534	11.6256	10.6074	10.2451	11.1397	11.2412	11.278	10.8605	11.5054
gene19905	rna46113	lncRNA	106559893	LOC106559893	.	.	.	uncharacterized LOC106559893	-3.32003	39.8066	0.488599	-3.54319	0.000395325	0.0206486	-3.74627	39.8066	0.636074	-2.99565	0.00273864	0.0487534	-1.22391	39.8066	0.50256	-0.580022	0.5619	0.97056	6.23701	4.50418	6.12414	4.20559	6.02373	5.78081	5.01963	5.47425	6.0889	4.93008	4.771	4.99262	4.9883	4.2802	4.10921	4.63398	4.6039	4.46911	4.50845	4.52272	5.26539	4.90371	5.37957
gene19951	rna46230	protein_coding	475700	SLC30A3	.	XP_850007.1	.	solute carrier family 30 member 3	2.92786	96.7788	0.631502	2.45422	0.0141191	0.181414	2.7187	96.7788	0.815144	1.77014	0.0767036	0.339269	-1.0793	96.7788	0.627156	-0.175538	0.860657	0.991872	5.45917	7.01401	5.46132	6.90416	4.87655	5.71848	6.61932	5.1377	5.63687	5.29262	8.02531	5.92374	7.66246	6.08409	5.59587	6.56137	5.41121	5.87885	5.69524	5.92738	5.49597	6.60761	5.58161
gene19964	rna46265,rna46266	protein_coding	483014	FNDC4	.	XP_005630325.1; XP_013976028.1	.	fibronectin type III domain containing 4	2.06474	345.816	0.380954	2.74563	0.00603941	0.112026	-1.03059	345.816	0.49023	-0.0886668	0.929347	0.97866	-1.03946	345.816	0.379608	-0.147096	0.883056	0.992247	7.57262	8.61784	8.6066	8.56176	8.25222	7.46491	7.73659	7.81624	7.43738	8.14221	8.29327	8.04637	8.13514	7.9051	8.47003	8.53975	9.27333	8.86615	8.1691	8.77857	7.80477	8.34094	7.5273
gene19987	rna46342,rna46343,rna46344,rna46345,rna46346,rna46347	protein_coding	611194	PLB1	.	.; .; .; .; XP_013976008.1; XP_022260305.1	.	phospholipase B1	4.14369	97.5635	0.613395	3.34355	0.000827146	0.0333228	3.83539	97.5635	0.785033	2.47044	0.0134948	0.130059	1.56787	97.5635	0.603751	1.07462	0.282546	0.88134	4.74655	6.80166	5.5132	7.45028	5.27261	5.61203	5.48699	4.72159	5.30016	5.59154	6.25754	6.67702	5.88301	5.60268	5.40669	6.0123	5.50199	5.63197	6.58578	7.1452	7.82636	5.77164	5.42188
gene20010	rna46403	protein_coding	611260	EHD3	.	XP_853995.2	.	EH domain containing 3	3.12047	716.065	0.635497	2.58343	0.00978237	0.148076	3.52312	716.065	0.821154	2.21256	0.0269281	0.195668	-1.47263	716.065	0.635023	-0.87933	0.379222	0.926456	8.41919	10.0611	7.68627	9.50267	8.57798	8.46446	8.86538	7.7249	8.19016	9.00629	11.354	8.78888	9.59061	8.70598	7.7371	8.2534	8.24909	10.5127	8.77119	9.73869	8.1689	8.17765	8.00477
gene20012	rna46405,rna46406	protein_coding	483028	XDH	.	XP_005630370.1; XP_540143.2	.	xanthine dehydrogenase	-7.59051	7784.41	0.585516	-4.99423	5.9072e-07	0.000246985	-17.0107	7784.41	0.756091	-5.40725	6.40014e-08	3.30034e-05	-2.95965	7784.41	0.585833	-2.67214	0.00753689	0.37771	14.2905	11.3663	13.8893	9.80086	14.4595	12.6572	11.9565	14.0114	13.6407	11.5107	11.2609	11.9893	11.3867	11.5628	12.4795	10.7683	12.0454	11.7067	10.6372	10.5829	11.0873	10.4262	13.2858
gene20029	rna46441,rna46442,rna46443,rna46444,rna46445,rna46446,rna46447,rna46448	protein_coding	611329	RASGRP3	.	XP_005630379.1; XP_022260333.1; XP_005630381.1; XP_005630382.1; XP_854079.2; XP_005630384.1; XP_005630380.1; XP_013975978.1	.	RAS guanyl releasing protein 3	-2.4146	858.179	0.450284	-2.82441	0.00473681	0.0956637	-1.4429	858.179	0.581539	-0.909603	0.363032	0.709462	1.07783	858.179	0.450591	0.23998	0.810345	0.990308	10.5325	9.26034	9.89783	9.36887	10.1043	9.96924	9.16129	9.55366	10.5891	10.7194	9.27791	9.51689	9.88239	9.15307	8.22491	8.29031	8.86392	9.24115	10.1818	9.25172	9.6972	8.47849	10.0913
gene20078	rna46557,rna46558	protein_coding	483039	GALM	.	XP_540154.2; XP_005630416.1	.	galactose mutarotase	-2.05428	4412.77	0.363504	-2.85727	0.00427299	0.0892686	-2.06188	4412.77	0.469401	-2.22402	0.0261468	0.192615	-1.58027	4412.77	0.363642	-1.81543	0.0694573	0.671824	12.8942	11.8556	12.2393	11.1954	12.9557	12.2475	11.6134	12.839	12.985	11.7163	11.564	11.257	11.7987	11.3965	11.4725	12.7145	11.7847	11.4923	11.8096	12.3373	11.9817	11.7034	12.1891
gene20108	rna46650,rna46651,rna46652,rna46653,rna46654,rna46655,rna46656	lncRNA	102157060	LOC102157060	.	.; .; .; .; .; .; .	.	uncharacterized LOC102157060	2.06722	114.703	0.527702	1.98538	0.0471021	0.339073	1.06388	114.703	0.681421	0.131108	0.89569	0.969516	-1.65456	114.703	0.526542	-1.37966	0.167693	0.818133	6.22388	7.27029	6.45471	6.54403	6.78223	5.31643	5.70422	6.08053	6.81974	6.52699	7.0043	6.6922	6.57744	7.21563	5.88204	7.45038	7.06123	7.13383	6.42889	8.01371	6.03926	5.45244	6.32544
gene20157	rna46795,rna46796,rna46797	protein_coding	483057	TPC3	.	XP_005630132.1; XP_005630133.1; NP_001184074.1	.	two pore segment channel 3	-2.15069	349.376	0.376481	-2.93454	0.00334039	0.0779425	-2.50019	349.376	0.486152	-2.71939	0.00654026	0.0858008	-1.02149	349.376	0.37749	-0.0812533	0.93524	0.996213	9.01843	7.91312	9.20571	7.88335	8.85113	9.17799	8.20295	7.7347	8.66879	9.02507	8.16723	8.28269	8.56936	7.89401	7.08429	7.76123	7.56648	7.73375	8.31201	7.68228	8.43261	7.97859	8.77454
gene20158	rna46798	protein_coding	100682599	BUB1	.	XP_005630473.1	.	BUB1 mitotic checkpoint serine/threonine kinase	2.77326	746.492	0.585648	2.51274	0.0119797	0.16517	6.49401	746.492	0.756594	3.56745	0.000360471	0.012588	1.52136	746.492	0.584857	1.03505	0.300645	0.887913	8.2802	9.7528	7.65848	10.3582	7.45564	8.59911	9.64376	7.43478	7.93063	8.27128	8.902	8.30222	9.80496	9.97002	8.96581	8.26552	8.85853	10.6373	9.86823	9.09476	9.17622	8.70473	7.8164
gene20192	rna46879,rna46880,rna46881,rna46882,rna46883,rna46884	protein_coding	475753	CKAP2L	.	XP_005630504.1; XP_022260438.1; XP_532961.3; XP_005630503.1; .; XP_022260439.1	.	cytoskeleton associated protein 2 like	2.15271	454.492	0.488319	2.26523	0.0234983	0.238256	7.97561	454.492	0.631345	4.74479	2.08728e-06	0.000347206	2.33927	454.492	0.486752	2.51886	0.0117735	0.412422	7.62066	8.72879	6.95974	9.95515	7.11825	7.43431	9.03685	6.94438	7.53015	7.66913	8.57774	7.99433	9.00406	9.17489	8.45082	7.89596	8.29438	8.57157	8.44291	8.90477	8.78313	7.5296	7.2661
gene20268	rna46998	protein_coding	100685535	LOC100685535	.	XP_003432259.1	.	antimicrobial peptide NK-lysin-like	-3.33089	43.3116	0.511442	-3.39415	0.000688427	0.029178	-2.21881	43.3116	0.662149	-1.73645	0.0824847	0.352812	1.16314	43.3116	0.518871	0.420199	0.67434	0.984653	6.3567	4.62073	5.98797	4.84056	5.78714	4.926	4.2106	5.54208	6.08285	6.61612	4.51137	4.93523	5.0283	4.21717	4.48567	5.09975	4.89508	4.30522	5.41133	4.10155	5.25457	4.95006	5.81025
gene20285	rna47039	protein_coding	612070	TCF7L1	.	XP_022260072.1	.	transcription factor 7 like 1	-2.5476	1005.91	0.330445	-4.0828	4.44968e-05	0.0049169	-2.03209	1005.91	0.426907	-2.39622	0.0165651	0.146137	-1.11171	1005.91	0.330964	-0.461619	0.644354	0.982732	10.8092	9.45966	10.3304	9.30682	10.8183	10.9812	9.85131	9.98436	10.5278	9.80691	9.78896	9.54061	10.225	9.56815	9.33928	9.17991	9.60842	8.99944	9.32255	9.40588	10.0293	9.10959	10.0877
gene20339	rna47135	protein_coding	100856448	HK2	.	XP_022260486.1	.	hexokinase 2	2.4172	579.427	0.447375	2.84624	0.00442383	0.0910062	2.34541	579.427	0.576115	2.13471	0.0327845	0.218446	1.97415	579.427	0.445903	2.20056	0.0277675	0.531412	7.82061	9.09356	8.84545	10.075	8.68124	7.94042	8.44664	8.19131	7.50419	8.27867	9.07377	8.23809	8.58023	8.89988	8.74167	8.77071	8.28943	9.73736	9.01103	9.70859	9.01275	8.37082	8.6631
gene20347	rna47153,rna47154,rna47155,rna47156	protein_coding	483101	LOXL3	.	XP_022260489.1; XP_005630578.1; XP_852524.1; XP_022260490.1	.	lysyl oxidase like 3	2.34214	2575.17	0.432889	2.83636	0.0045631	0.0932753	2.29118	2575.17	0.558863	2.14022	0.0323374	0.217032	-1.04971	2575.17	0.432713	-0.161758	0.871496	0.992027	10.4544	11.6823	10.4162	11.6123	10.6761	10.7355	10.7237	10.0246	10.5422	11.1188	11.7922	10.9429	11.2383	11.3673	10.5762	10.2128	11.2537	11.8648	12.0102	12.2838	11.4228	10.0717	10.7175
gene20368	rna47224	protein_coding	483107	MTHFD2	.	XP_005630608.1	.	methylenetetrahydrofolate dehydrogenase (NADP+ dependent) 2, methenyltetrahydrofolate cyclohydrolase	2.15586	778.413	0.357264	3.10208	0.00192168	0.0552572	4.62357	778.413	0.461271	4.78896	1.67644e-06	0.000303828	1.82836	778.413	0.356196	2.44402	0.0145245	0.43684	8.5305	9.63892	8.3013	10.5098	8.72813	8.96842	9.15304	8.82831	8.39903	8.8389	9.04291	9.21339	9.58565	9.36226	9.74317	8.94606	9.91295	9.94906	9.332	10.1418	9.14626	8.60088	8.58266
gene20402	rna47315	protein_coding	483120	CYP26B1	.	XP_540236.2	.	cytochrome P450, family 26, subfamily B, polypeptide 1	2.53498	235.567	0.668787	2.00658	0.0447944	0.330552	1.95938	235.567	0.863775	1.12343	0.261253	0.615064	-1.39592	235.567	0.667753	-0.720648	0.471126	0.946629	7.01406	8.35618	6.90592	7.8749	6.96926	6.49073	7.39254	6.17215	6.57567	7.97738	8.3924	7.52225	8.18914	6.94479	5.98591	6.62764	6.44972	8.78161	9.08646	7.82676	8.26597	6.26363	6.86149
gene20457	rna47450,rna47451,rna47452	protein_coding	612755	TSPAN2	.	XP_022260584.1; XP_003432317.1; XP_848759.1	.	tetraspanin 2	-2.40721	478.439	0.394716	-3.21082	0.00132358	0.0435811	-2.08741	478.439	0.510603	-2.07934	0.0375861	0.232956	-1.47667	478.439	0.395947	-1.42025	0.155535	0.811055	9.801	8.53292	9.03227	7.97047	9.21001	8.78769	8.39649	9.76333	8.98232	10.1441	7.89093	8.47007	8.86653	8.02694	8.90862	8.06754	8.76592	8.80549	8.78016	9.1039	8.44383	7.43476	8.99018
gene20497	rna47533,rna47534,rna47535	protein_coding	483144	TBX15	.	XP_005630732.1; XP_022260599.1; XP_005630735.1	.	T-box 15	-2.12676	291.858	0.460612	-2.3635	0.0181033	0.208221	-1.36641	291.858	0.594834	-0.75717	0.448948	0.766412	1.25478	291.858	0.461149	0.710049	0.477674	0.949314	8.79433	7.70548	8.48383	8.03289	8.92367	8.8548	8.44337	7.38756	8.20772	8.34407	7.22702	7.85046	8.31503	7.71183	6.3675	7.51066	8.18357	7.16824	7.83344	7.2142	8.42351	8.0331	8.97714
gene20536	rna47631	lncRNA	102155935	LOC102155935	.	.	.	uncharacterized LOC102155935	-2.14641	27.4712	0.403016	-2.73419	0.00625336	0.11462	-2.29967	27.4712	0.527197	-2.2789	0.0226732	0.175251	-1.18829	27.4712	0.41744	-0.596234	0.551019	0.968246	5.45526	4.34681	5.31112	4.1012	5.08035	5.29593	4.42002	5.41917	4.89757	4.61667	4.52131	4.63813	4.74946	4.56097	4.38526	4.73285	3.81903	4.83982	4.58387	3.84216	4.35215	4.06314	4.91569
gene20538	rna47632,rna47633	protein_coding	475819	FMO5	.	XP_533027.2; XP_005630762.1	.	flavin containing monooxygenase 5	-2.57705	1153.62	0.269934	-5.05946	4.20447e-07	0.000197353	-2.97653	1153.62	0.348728	-4.51249	6.40704e-06	0.000762438	-1.19161	1153.62	0.270594	-0.934648	0.34997	0.91052	10.9363	9.56994	10.8911	9.31701	11.135	9.96507	10.1331	11.038	10.5786	10.0097	9.72417	9.62469	9.95026	9.90899	9.98739	9.50919	9.76516	9.35033	9.65788	9.66042	9.97909	9.20725	10.7026
gene20567	rna47713	protein_coding	475829	TXNIP	.	XP_533037.2	.	thioredoxin interacting protein	-2.17132	64853.4	0.285689	-3.91536	9.02701e-05	0.00750795	-3.26959	64853.4	0.368827	-4.63391	3.58819e-06	0.00050926	-1.31821	64853.4	0.2857	-1.39508	0.162991	0.814954	16.607	15.4884	16.799	15.0899	16.7012	16.3879	15.6174	16.0793	16.6314	16.0733	15.5483	16.0124	15.6047	15.6957	15.4474	15.711	15.5249	14.6765	15.6829	15.8105	15.5566	15.4535	16.631
gene20568	rna47714,rna47715,rna47716,rna47717,rna47718,rna47719,rna47720,rna47721	protein_coding	475830	HFE2	.	XP_013976058.1; XP_022260653.1; XP_022260652.1; XP_022260651.1; XP_005630790.1; XP_005630789.1; XP_005630791.1; XP_022260654.1	.	hemochromatosis type 2 (juvenile)	-2.17865	57.4709	0.488219	-2.30109	0.0213868	0.228036	-2.85928	57.4709	0.627939	-2.4137	0.0157917	0.142571	1.20595	57.4709	0.491692	0.54948	0.582676	0.973711	6.25004	5.12507	6.91098	5.39449	4.9751	5.91791	5.23533	5.83608	5.36024	6.86955	5.58465	5.09162	5.50372	4.83511	4.62374	5.35026	5.44876	5.48845	5.40758	5.35376	5.01041	5.32351	7.32445
gene20626	rna47795,rna47796,rna47797,rna47798,rna47799	protein_coding	100855809	CA14	.	XP_022260666.1; XP_003639672.2; XP_022260668.1; XP_022260667.1; XP_022260669.1	.	carbonic anhydrase 14	4.94518	159.881	0.705753	3.26746	0.00108515	0.0387986	3.42693	159.881	0.90652	1.96015	0.0499784	0.271429	1.36263	159.881	0.700004	0.637697	0.523671	0.964611	5.30088	7.60576	6.27487	8.05252	5.77329	5.66461	5.88346	6.01947	5.52338	6.13847	7.55498	5.65371	6.25595	6.90627	6.4276	6.14611	5.61975	8.72839	6.37123	8.11934	6.91526	5.24358	6.93045
gene20662	rna47898,rna47899	protein_coding	483194	TMOD4	.	XP_005630851.1; XP_850504.1	.	tropomodulin 4	-5.76494	163.015	0.639502	-3.95199	7.75048e-05	0.00685143	-5.63402	163.015	0.824691	-3.02436	0.00249156	0.0458536	1.47304	163.015	0.642112	0.870249	0.384164	0.926456	8.21388	5.68808	8.73886	6.24592	6.57125	6.54293	5.47528	8.07196	7.24025	8.65281	5.72843	6.28365	6.16835	5.40917	5.04086	7.02999	5.30587	5.21467	6.2575	5.86227	6.08073	5.84358	9.11256
gene20684	rna47965	protein_coding	475850	OAZ3	.	NP_001128423.1	.	ornithine decarboxylase antizyme 3	-2.47053	178.778	0.450343	-2.89739	0.00376278	0.0844568	-2.53465	178.778	0.585152	-2.29306	0.0218445	0.171488	-2.01293	178.778	0.45458	-2.22028	0.0263996	0.52894	8.47141	7.16563	7.49923	6.16199	6.9753	8.7024	7.75385	7.27365	7.69301	8.40261	6.53181	7.03435	8.37912	6.9886	7.00392	7.17729	6.83979	6.89654	7.00933	6.90529	6.82821	6.45526	7.48685
gene20688	rna47970,rna47971	protein_coding	608399	THEM5	.	XP_005630884.1; XP_850889.1	.	thioesterase superfamily member 5	3.30167	127.544	0.623065	2.76568	0.00568044	0.107547	8.87519	127.544	0.800914	3.93273	8.39876e-05	0.00449581	3.1396	127.544	0.614507	2.68602	0.00723083	0.37771	4.98396	6.71229	5.21654	8.36219	5.03262	4.82866	6.22782	5.02691	5.16345	6.08026	5.88638	6.88551	5.56502	5.55834	6.38833	6.35258	6.21254	7.31161	5.72864	7.15638	6.74029	6.15042	5.1767
gene20738	rna48041,rna48042,rna48043,rna48044	protein_coding	100686848	LOC100686848	.	XP_022260736.1; XP_022260738.1; XP_022260737.1; XP_022260739.1	.	monocarboxylate transporter 1-like	2.77236	84.7363	0.618042	2.38029	0.0172992	0.204749	2.40213	84.7363	0.796977	1.58639	0.112651	0.411721	-1.05843	84.7363	0.613225	-0.133592	0.893725	0.993405	5.32703	6.79209	5.44439	6.70906	5.77004	5.19251	5.11388	6.3707	5.40226	4.85241	6.19902	5.61869	5.57396	5.29392	6.8061	4.79693	6.93015	7.93511	5.60176	6.22544	5.21648	6.23214	5.10305
gene20845	rna48272	protein_coding	483245	INHBA	.	XP_540364.2	.	inhibin beta A subunit	3.00336	959.529	0.654541	2.42395	0.0153527	0.190462	37.0046	959.529	0.847091	6.15003	7.74703e-10	1.71209e-06	5.0934	959.529	0.6532	3.59557	0.000323679	0.0898209	7.63173	9.2181	6.3576	11.5669	7.73071	6.94298	7.89516	7.42576	7.38986	9.10392	8.42916	8.42919	8.91227	8.80087	7.54317	8.02087	8.11588	10.0617	10.1273	8.41898	9.27052	7.52263	7.43921
gene20915	rna48388	protein_coding	475882	LAMB1	.	XP_013976235.2	.	laminin subunit beta 1	-2.41322	8165.02	0.395823	-3.21093	0.00132305	0.0435811	-1.49411	8165.02	0.511017	-1.13359	0.256966	0.612617	1.22962	8165.02	0.395853	0.753337	0.451247	0.944492	13.7088	12.4378	13.3154	12.736	13.7661	14.0575	13.0998	12.0557	13.469	12.5957	12.7913	12.4564	13.0682	12.7367	12.2331	11.6718	12.0665	12.672	12.7725	12.9608	12.3826	11.9974	12.8936
gene20921	rna48398,rna48399,rna48400,rna48401	protein_coding	483263	SLC26A4	.	XP_022260906.1; XP_022260905.1; XP_022260907.1; XP_022260908.1	.	solute carrier family 26 member 4	3.42493	4894.86	0.778019	2.28282	0.022441	0.233714	1.47336	4894.86	1.00431	0.556714	0.577723	0.841639	1.05511	4894.86	0.777917	0.0994883	0.920751	0.994886	10.7681	12.5442	12.0624	12.6216	11.2898	10.0833	11.5277	10.8389	10.4716	11.2947	12.7327	12.9779	10.8142	11.9872	12.687	10.6531	12.8427	9.80035	11.4618	9.54359	10.5511	13.0203	11.5553
gene20988	rna48532	protein_coding	475902	FGL2	.	XP_533109.2	.	fibrinogen like 2	-2.92539	10332.3	0.382893	-4.04454	5.24253e-05	0.00523768	-3.97782	10332.3	0.494327	-4.02968	5.58527e-05	0.003349	-1.15435	10332.3	0.382954	-0.540736	0.58869	0.97479	14.09	12.5413	14.3262	12.3342	14.4349	12.8962	12.9489	13.274	13.5756	14.1064	12.4347	13.4165	13.3073	12.4967	12.6489	12.2896	12.3904	12.0642	12.9366	12.3503	12.6132	12.5599	13.6999
gene21005	rna48578	protein_coding	478227	GNAI1	.	XP_022260967.1	.	G protein subunit alpha i1	-2.29754	2184.92	0.284958	-4.21145	2.53736e-05	0.00324405	-1.94387	2184.92	0.367887	-2.60659	0.00914478	0.104252	1.16508	2184.92	0.285124	0.773112	0.439456	0.940245	11.7143	10.5139	11.6936	10.7344	11.9513	11.0478	11.2744	11.599	11.5243	10.7378	10.3013	10.7501	10.9573	10.8832	10.4819	10.1681	10.9128	10.7906	10.4193	10.8489	10.902	10.2562	11.5593
gene21007	rna48580,rna48581,rna48582,rna48583,rna48584,rna48585,rna48586,rna48587	protein_coding	475931	CD36	.	XP_005630947.1; XP_005630944.1; XP_005630945.1; XP_005630949.1; XP_005630948.1; XP_005630946.1; XP_005630950.1; NP_001171205.2	.	CD36 molecule	-19.2581	21881.8	0.637856	-6.69022	2.2284e-11	1.6841e-07	-21.7917	21881.8	0.823557	-5.39818	6.73191e-08	3.31543e-05	-2.22309	21881.8	0.63802	-1.80648	0.0708437	0.679918	16.0874	11.82	15.1132	10.6674	16.3923	12.5867	12.3994	16.3501	13.1182	13.0522	11.4034	12.6845	12.3805	11.6038	13.1614	11.7503	12.1752	11.3017	12.0102	11.3522	12.3021	11.5265	14.8549
gene21014	rna48592,rna48593,rna48594,rna48595	protein_coding	403441	HGF	.	XP_005630939.1; XP_022260765.1; NP_001002964.1; XP_005630943.1	.	hepatocyte growth factor	-2.11825	593.84	0.428837	-2.52513	0.0115655	0.162063	-1.17582	593.84	0.553941	-0.421831	0.673149	0.887994	1.15546	593.84	0.429166	0.485739	0.627152	0.981838	9.89187	8.80857	9.25115	9.01737	9.71189	9.67571	9.5187	8.27551	9.9297	9.58781	8.56745	9.39839	9.7079	9.192	8.21036	8.25142	9.21345	7.91661	8.69073	8.47259	8.98646	8.08877	9.34335
gene21034	rna48635,rna48636,rna48637,rna48638	protein_coding	475929	SEMA3D	.	XP_022260976.1; XP_013976311.1; XP_533138.2; XP_022260975.1	.	semaphorin 3D	-2.97952	732.158	0.449091	-3.50727	0.000452736	0.0226556	-2.85838	732.158	0.580334	-2.6109	0.00903033	0.103551	-1.46043	732.158	0.449963	-1.21431	0.224629	0.858767	10.5128	8.93711	9.90616	8.39088	10.4167	8.74369	8.74101	10.3224	9.95946	10.5959	9.07477	9.51933	9.41472	8.6349	8.68514	7.62402	8.84964	8.33035	9.66104	8.74594	9.47562	8.26429	9.70559
gene21052	rna48679	protein_coding	606890	LOC606890	.	XP_848464.2	.	interferon-induced transmembrane protein 1	4.09967	239.829	0.614752	3.31111	0.000929275	0.0359293	1.35637	239.829	0.790867	0.556042	0.578182	0.841992	-1.22864	239.829	0.612007	-0.485382	0.627406	0.981838	6.30239	8.33852	7.60153	8.04112	6.27769	6.0247	7.12845	6.54091	6.47073	7.47145	8.36254	6.96519	7.76219	8.69719	7.58592	8.79429	8.79002	5.82018	7.00576	7.98862	6.49996	7.42833	6.4578
gene21154	rna48919,rna48920	protein_coding	608908	ELF5	.	XP_005631178.1; XP_851152.2	.	E74 like ETS transcription factor 5	-6.0937	8484.7	0.539704	-4.83101	1.35839e-06	0.000456833	-17.6306	8484.7	0.696978	-5.93993	2.85136e-09	3.67588e-06	-3.82283	8484.7	0.540044	-3.58238	0.00034048	0.0926275	14.3656	11.7583	13.9637	9.82358	13.7	14.1175	12.6067	14.1874	13.7818	11.4854	11.7588	11.6416	12.8132	11.5334	11.6741	11.9897	11.8919	10.6058	11.317	10.9198	12.6759	11.4409	13.4052
gene21289	rna49167,rna49168	protein_coding	610168	YPEL4	.	XP_852682.1; XP_005631259.1	.	yippee like 4	-2.71029	126.009	0.384215	-3.74386	0.000181212	0.0128007	-2.88119	126.009	0.495104	-3.08352	0.00204565	0.0401096	1.24682	126.009	0.386842	0.82269	0.410684	0.934966	7.57592	6.13678	7.9833	6.45632	7.57016	7.56989	6.70647	6.02662	7.3471	7.36768	6.27471	6.28987	6.86566	6.02064	5.35256	6.36909	6.62522	6.23044	6.50675	6.44998	6.4132	6.48945	7.54166
gene21296	rna49178,rna49179	protein_coding	483493	SLC43A1	.	XP_540611.2; XP_005631262.1	.	solute carrier family 43 member 1	-3.04879	238.121	0.400415	-4.01642	5.90888e-05	0.00578547	-3.6277	238.121	0.517414	-3.59297	0.000326929	0.0118445	-1.07623	238.121	0.40275	-0.263141	0.792442	0.990308	8.68637	7.07645	8.83153	6.97293	8.83546	8.14369	7.36625	7.5938	8.45243	8.47049	7.47097	7.67839	7.58351	7.01448	6.1662	6.80075	7.10871	7.02163	7.93305	6.93559	7.5176	6.75493	8.16613
gene21556	rna49591	protein_coding	483643	SYT13	.	XP_540764.3	.	synaptotagmin 13	5.67902	162.34	0.838372	2.9887	0.00280168	0.0708226	-1.05625	162.34	1.07648	-0.0733441	0.941532	0.981549	-1.22744	162.34	0.83366	-0.354646	0.722855	0.987608	5.22404	7.73168	7.51495	7.43601	5.0846	5.90443	5.19904	4.92157	6.54066	5.6526	8.89704	8.05137	5.4903	6.57254	6.5939	5.7514	7.01962	7.05376	6.25438	6.57664	5.83044	6.35662	5.54734
gene21599	rna49667,rna49668,rna49669,rna49670	protein_coding	611547	SYT8	.	XP_022261226.1; XP_022261227.1; XP_005631391.1; XP_854323.2	.	synaptotagmin 8	2.03934	2559.53	0.489938	2.09843	0.0358668	0.296716	2.82061	2559.53	0.632551	2.36503	0.0180285	0.153579	1.15201	2559.53	0.489786	0.416814	0.676814	0.984653	10.5471	11.5752	10.2832	11.7794	10.2049	10.7954	10.896	10.8146	10.5173	10.9173	11.2931	11.253	10.9649	11.2191	11.0125	10.8313	11.1721	10.7433	11.6912	12.105	12.1031	10.539	10.6102
gene21601	rna49673,rna49674,rna49675,rna49676,rna49677	protein_coding	611553	LSP1	.	XP_005631395.1; XP_005631396.1; XP_005631393.2; XP_005631394.2; XP_022261229.1	.	lymphocyte-specific protein 1	-3.35023	12385.2	0.384191	-4.54008	5.62316e-06	0.00126073	-3.61343	12385.2	0.495994	-3.73667	0.000186471	0.0080354	1.02313	12385.2	0.384237	0.0858719	0.931568	0.995478	14.4192	12.675	14.5614	12.708	13.6338	13.9703	13.1558	13.2157	14.6021	14.5184	12.4985	12.5364	13.1737	12.5015	11.8167	13.302	13.2172	12.5457	13.3184	12.6376	13.029	13.0532	13.9123
gene21623	rna49728	lncRNA	102154676	LOC102154676	.	.	.	uncharacterized LOC102154676	-2.81687	236.741	0.402674	-3.71043	0.000206911	0.0141009	-2.26522	236.741	0.520468	-2.26652	0.0234198	0.179067	1.01781	236.741	0.404417	0.0629784	0.949784	0.996868	8.72136	7.22778	8.43228	7.25399	8.66906	8.06334	7.49678	8.63763	8.33769	8.21727	7.38435	7.4272	7.6147	6.96047	6.7567	8.21401	6.97473	6.8341	7.20576	6.98734	7.78666	7.3287	8.09166
gene21687	rna49914,rna49915	protein_coding	476005	GSTP1	.	NP_001239096.1; XP_005631097.1	.	glutathione S-transferase pi 1	2.04728	8592.95	0.449213	2.30115	0.021383	0.228036	-1.07027	8592.95	0.579896	-0.168948	0.865838	0.959634	-1.25917	8592.95	0.449179	-0.740177	0.459192	0.944492	12.313	13.3467	13.1122	13.0143	12.5211	12.1126	12.2679	12.4114	12.9443	12.572	13.2004	13.4856	12.2824	12.6498	13.2089	13.4491	13.1431	12.4396	12.8299	12.45	12.2714	14.2848	12.7342
gene21746	rna50055	protein_coding	100685780	CNIH2	.	XP_003432365.1	.	cornichon family AMPA receptor auxiliary protein 2	2.5453	43.514	0.437081	3.08372	0.00204428	0.0575001	3.64164	43.514	0.560946	3.324	0.000887357	0.0235059	1.46614	43.514	0.420505	1.31277	0.189262	0.834388	4.26468	5.62078	4.31594	6.17298	4.3122	5.00683	4.98145	4.38695	4.11512	5.24076	5.07511	4.58151	5.57626	5.52794	5.23472	4.95196	5.27516	6.03736	5.60111	5.79106	5.41524	4.95359	4.52954
gene21807	rna50171	protein_coding	483744	CDC42EP2	.	XP_005631542.1	.	CDC42 effector protein 2	-2.24982	636.543	0.408139	-2.8662	0.00415428	0.0879161	-2.31372	636.543	0.527352	-2.29489	0.0217396	0.171247	-1.30078	636.543	0.408876	-0.92784	0.353491	0.913033	10.073	8.90322	9.73413	8.5237	9.82354	9.6171	8.80353	8.82752	9.21358	10.656	8.95556	9.19907	9.41337	8.45867	8.31269	9.5794	7.92539	8.34955	9.43293	8.90412	8.98123	8.51206	9.15947
gene21828	rna50223,rna50224,rna50225,rna50226,rna50227,rna50228,rna50229,rna50230,rna50231,rna50232,rna50233,rna50234,rna50235,rna50236,rna50237,rna50238,rna50239,rna50240,rna50241,rna50242,rna50243,rna50244,rna50245,rna50246,rna50247,rna50248	protein_coding	100685596	GPHA2	.	XP_022261392.1; XP_022261398.1; XP_022261407.1; .; XP_022261390.1; .; XP_022261396.1; XP_022261412.1; XP_022261409.1; XP_022261413.1; XP_022261410.1; XP_022261408.1; XP_022261402.1; XP_022261403.1; XP_022261394.1; XP_022261400.1; XP_022261393.1; XP_022261399.1; XP_022261395.1; XP_022261401.1; XP_022261391.1; XP_022261397.1; XP_022261405.1; XP_022261404.1; XP_022261406.1; XP_022261411.1	.	glycoprotein hormone alpha 2	27.5585	2149.31	1.11141	4.30483	1.67111e-05	0.0025852	12.5699	2149.31	1.43469	2.54543	0.0109142	0.114703	-2.09456	2149.31	1.11033	-0.960662	0.336722	0.904798	7.16292	11.9478	7.22944	10.8811	7.46252	7.63966	8.55532	7.29092	7.61479	7.46561	9.95652	8.64144	11.8098	10.5955	7.1393	7.6314	7.34849	14.8417	9.899	11.6347	7.31052	7.62984	7.44311
gene21839	rna50282,rna50283	protein_coding	611078	PYGM	.	XP_853123.1; XP_022261445.1	.	glycogen phosphorylase, muscle associated	-6.66636	398.787	0.831955	-3.28972	0.00100287	0.0369651	-26.8445	398.787	1.07359	-4.42119	9.81568e-06	0.000992475	1.19548	398.787	0.834332	0.308741	0.757518	0.98826	8.63283	5.89684	10.8997	6.15425	6.63136	6.16581	5.69715	8.33645	5.27141	9.15099	6.49384	5.66247	5.89722	5.43829	5.40608	6.96217	5.3912	6.56444	6.16221	5.12376	5.74134	6.19588	10.2941
gene21842	rna50290,rna50291,rna50292,rna50293,rna50294,rna50295,rna50296,rna50297,rna50298,rna50299,rna50300,rna50301,rna50302,rna50303,rna50304,rna50305,rna50306,rna50307,rna50308,rna50309,rna50310,rna50311,rna50312,rna50313,rna50314,rna50315,rna50316,rna50317,rna50318,rna50319,rna50320	protein_coding	483760	NRXN2	.	XP_022261417.1; XP_022261435.1; XP_022261429.1; XP_022261438.1; XP_022261419.1; XP_022261430.1; XP_022261444.1; XP_022261424.1; XP_022261442.1; XP_022261420.1; XP_022261421.1; XP_022261436.1; XP_022261425.1; XP_022261426.1; XP_022261437.1; XP_022261428.1; XP_022261418.1; XP_022261427.1; XP_022261431.1; XP_022261441.1; XP_022261434.1; XP_022261433.1; XP_022261443.1; XP_022261422.1; XP_022261423.1;…	.	neurexin 2	-2.66057	147.945	0.678725	-2.07998	0.0375272	0.303633	1.91212	147.945	0.879019	1.06388	0.287382	0.643201	1.41116	147.945	0.679477	0.731269	0.464615	0.944753	8.12864	6.71596	6.27978	7.21419	6.32493	8.99322	7.36934	5.98837	7.13977	5.39874	6.38231	6.18382	7.88554	7.55206	5.29747	6.32879	6.60462	6.0483	5.44774	6.72695	5.79068	5.93818	6.25565
gene21915	rna50509,rna50510	protein_coding	100682753	LRRN4CL	.	XP_003432391.1; XP_022261496.1	.	LRRN4 C-terminal like	-2.51241	585.946	0.474428	-2.80142	0.00508788	0.0998851	-3.45129	585.946	0.612647	-2.91707	0.00353332	0.057598	-1.15723	585.946	0.475153	-0.443379	0.657492	0.982756	9.86535	8.53617	10.1131	8.3259	9.49773	9.89904	9.13475	8.29268	9.01156	10.1033	8.66844	8.50256	9.16568	8.3417	7.10369	8.80849	8.08166	8.73503	9.04208	8.65474	8.86452	8.38357	8.86951
gene21966	rna50666,rna50667	protein_coding	483801	VWCE	.	XP_005631743.1; XP_013976795.1	.	von Willebrand factor C and EGF domains	-2.85643	119.642	0.353532	-4.28311	1.84299e-05	0.00276807	-2.90757	119.642	0.45664	-3.37205	0.000746107	0.0206481	1.07801	119.642	0.357436	0.303174	0.761757	0.989147	7.63555	6.11842	7.77091	6.22729	7.46963	7.6182	6.67875	6.39187	7.23113	7.49468	6.27396	6.55471	6.89959	6.19986	5.63181	6.27375	6.06849	6.01897	6.73403	6.46283	6.47475	5.89047	7.30263
gene22013	rna50763,rna50764,rna50765,rna50766,rna50767,rna50768,rna50769,rna50770,rna50771,rna50772,rna50773,rna50774,rna50775,rna50776,rna50777,rna50778,rna50779,rna50780,rna50781,rna50782	protein_coding	102154734	MAML3	.	.; .; .; .; .; .; .; XP_022261597.1; XP_022261598.1; XP_022261600.1; XP_022261603.1; XP_022261602.1; XP_022261601.1; XP_022261599.1; XP_022261604.1; XP_005631835.1; XP_022261596.1; XP_022261605.1; XP_022261607.1; XP_022261606.1	.	mastermind like transcriptional coactivator 3	-2.13096	1163.06	0.359687	-3.03459	0.00240864	0.0642442	-2.11653	1163.06	0.464679	-2.32784	0.0199205	0.16221	-1.36087	1163.06	0.360141	-1.23432	0.217083	0.858069	10.9363	9.84462	10.4819	9.40028	10.9185	11.0916	10.1695	10.8879	10.1438	9.43796	10.3259	9.92107	10.2872	9.73243	9.90474	9.70038	9.62845	9.72841	9.59474	9.25299	10.2941	9.71135	10.3988
gene22226	rna51220,rna51221	protein_coding	483874	CNTNAP5	caspr5	XP_005631821.1; NP_001041573.1	.	contactin associated protein like 5	3.5077	1393.53	0.680872	2.65913	0.00783438	0.131069	1.31247	1393.53	0.878353	0.446615	0.655153	0.880365	1.42782	1393.53	0.680343	0.755234	0.450109	0.944143	8.70605	10.517	10.6384	11.0308	8.2081	8.20242	9.9712	8.2341	8.98909	9.66074	11.065	9.26761	8.65682	9.83246	10.1925	9.28533	9.51357	10.9222	10.0819	11.0978	8.71111	10.6091	9.47159
gene22356	rna51561	protein_coding	102154650	NXPH2	.	XP_005632061.1	.	neurexophilin 2	2.51902	112.161	0.583165	2.28557	0.0222797	0.232725	1.67252	112.161	0.750825	0.988276	0.323018	0.674392	-1.06908	112.161	0.579757	-0.166226	0.867979	0.992027	5.80958	7.14265	6.30325	7.04524	6.19744	5.4556	5.57782	5.08417	6.04623	6.92014	6.24345	6.23304	5.63922	6.62325	6.89979	5.87815	6.98078	8.28333	7.05305	5.98176	6.1111	6.8157	5.94741
gene22427	rna51686,rna51687,rna51688,rna51689	protein_coding	100686612	LYPD6B	.	XP_022261880.1; XP_022261882.1; XP_022261881.1; XP_022261883.1	.	LY6/PLAUR domain containing 6B	4.87188	90.4283	0.624874	3.6559	0.000256277	0.016051	2.38961	90.4283	0.796219	1.57843	0.114467	0.413838	1.22803	90.4283	0.613915	0.482718	0.629296	0.981908	4.51679	6.80432	5.84074	7.10191	4.58712	5.16485	5.61994	5.38546	5.2428	5.00067	6.73476	6.48683	5.10656	6.07971	5.80364	5.0988	5.98301	7.94809	6.43947	6.43538	4.96772	6.02934	5.06881
gene22429	rna51691	protein_coding	608509	LYPD6	.	XP_022261884.1	.	LY6/PLAUR domain containing 6	-4.45095	122.723	0.670568	-3.21238	0.00131642	0.0435811	1.48097	122.723	0.865132	0.654866	0.512554	0.804167	3.28964	122.723	0.670898	2.56064	0.010448	0.403939	7.82788	5.67191	6.82534	7.39171	7.26365	6.77419	5.57985	6.10628	8.14303	7.63394	5.46193	5.69406	6.37435	5.17064	5.05694	4.91	5.57059	6.21023	6.96315	5.92467	6.4754	4.85761	6.67595
gene22446	rna51720	protein_coding	476147	TNFAIP6	.	XP_533354.3	.	TNF alpha induced protein 6	-3.1242	448.095	0.565759	-2.90492	0.00367344	0.0834481	-1.5877	448.095	0.729385	-0.914385	0.360515	0.707941	3.29714	448.095	0.565693	3.04267	0.00234491	0.253298	9.09926	7.45548	9.84409	9.17709	8.78189	8.41343	8.8004	8.0438	8.20368	9.59416	6.71442	7.34799	8.52478	7.14452	7.09605	8.14686	7.25959	7.65023	8.59066	7.56741	8.13606	6.82091	8.85104
gene22460	rna51755	protein_coding	476506	LOC476506	.	XP_013977023.2	.	cytosolic 10-formyltetrahydrofolate dehydrogenase	-2.18764	850.317	0.498546	-2.26534	0.0234918	0.238256	-2.82749	850.317	0.644053	-2.32826	0.0198982	0.16221	-1.69352	850.317	0.499172	-1.52257	0.127866	0.781042	10.5251	9.3959	10.135	8.63541	10.0287	9.76722	9.09699	10.6663	10.4736	9.96397	9.58517	8.67399	8.87907	8.54776	8.29558	10.5858	9.00817	8.53549	9.14033	9.58153	9.87742	9.27265	9.94722
gene22469	rna51782,rna51783,rna51784	protein_coding	609067	KLF15	.	XP_022262002.1; XP_022262001.1; XP_851361.1	.	Kruppel like factor 15	-4.2422	689.423	0.47184	-4.41847	9.94017e-06	0.0018753	-8.1444	689.423	0.610239	-4.9584	7.1077e-07	0.000169163	-2.1117	689.423	0.473818	-2.27598	0.0228469	0.509673	10.5214	8.43605	10.3839	7.35771	9.59435	10.7695	8.62869	10.3651	10.0164	8.19994	9.04359	8.16602	9.60956	7.80264	8.15427	8.41256	8.41164	8.06622	7.78487	8.53618	8.83776	8.28913	9.66844
gene22496	rna51837,rna51838	protein_coding	484623	PODXL2	.	XP_013977127.1; .	.	podocalyxin like 2	-2.12261	50.1404	0.534521	-2.03143	0.0422115	0.319501	1.05382	50.1404	0.696405	0.108607	0.913514	0.975272	1.03365	50.1404	0.538278	0.0887029	0.929318	0.995478	6.42064	5.32923	5.30497	5.37721	6.75572	5.97179	5.55104	5.99888	5.52795	4.73035	5.24829	5.00782	5.87199	5.295	5.33489	4.56525	5.95477	4.60341	4.71425	5.7755	5.70221	4.30326	5.76689
gene22498	rna51844,rna51845,rna51846	protein_coding	476511	MGLL	.	XP_013977038.1; XP_533717.3; XP_022262014.1	.	monoglyceride lipase	-3.7133	5257.94	0.40375	-4.6878	2.76159e-06	0.000802088	-4.4219	5257.94	0.521284	-4.1142	3.8853e-05	0.00255768	-1.19087	5257.94	0.403894	-0.623956	0.532657	0.965412	13.3009	11.4082	13.3008	11.1562	13.1913	12.3979	11.3642	12.6833	12.863	13.4116	11.2729	11.9113	11.6904	10.9425	11.0947	11.9273	11.5702	10.6942	12.2045	11.1652	11.4897	12.0844	12.6154
gene22523	rna51889	protein_coding	484630	EFCC1	.	XP_013977015.1	.	EF-hand and coiled-coil domain containing 1	-2.78053	218.709	0.489355	-3.01491	0.00257056	0.0674993	-3.32563	218.709	0.632134	-2.7425	0.00609743	0.0823818	-1.07619	218.709	0.491231	-0.215642	0.829267	0.990308	8.51281	7.03709	8.66571	6.93041	7.47717	8.19287	7.06257	6.87975	7.97858	9.13924	6.6042	6.75021	7.63627	6.91021	5.99609	7.1885	7.98339	6.6114	7.56465	6.93315	7.07113	7.15305	7.88044
gene22524	rna51890,rna51891,rna51892,rna51893,rna51894,rna51895,rna51896,rna51897,rna51898,rna51899,rna51900,rna51901,rna51902,rna51903,rna51904,rna51905,rna51906,rna51907,rna51908,rna51909	protein_coding	100683130	KIAA1257	.	XP_022262029.1; XP_022262037.1; .; .; .; XP_013977137.1; XP_022262035.1; XP_013977135.1; XP_022262031.1; XP_022262028.1; XP_013977140.1; XP_013977134.1; XP_013977136.1; XP_022262032.1; XP_013977138.1; XP_022262034.1; XP_005632145.1; XP_022262036.1; XP_013977139.1; XP_022262030.1	.	KIAA1257 ortholog	-2.29782	117.745	0.470776	-2.54955	0.0107863	0.155948	-3.46045	117.745	0.608422	-2.94361	0.00324407	0.0545498	-1.17783	117.745	0.474181	-0.497989	0.618492	0.981009	7.47371	6.27146	7.82905	6.03631	6.57701	7.58167	6.71414	6.66525	7.21143	7.41665	5.89413	5.89176	6.84883	6.02775	5.86003	5.54005	7.08864	5.10251	6.69479	7.27219	6.23341	5.83114	7.16427
gene22531	rna51927,rna51928	protein_coding	484634	FBLN2	.	XP_541748.2; XP_003432815.1	.	fibulin 2	-2.45376	3287.33	0.518681	-2.49671	0.0125351	0.169658	-1.66938	3287.33	0.669606	-1.1041	0.26955	0.624429	1.37393	3287.33	0.518728	0.883515	0.376958	0.925857	12.321	11.0259	12.2237	11.4844	12.4056	12.5855	11.1246	10.513	11.6253	12.1657	11.1647	11.2959	11.755	10.5446	9.80893	10.1762	10.5042	10.5381	11.8824	10.8816	11.9686	10.2751	11.3055
gene22575	rna52019,rna52020,rna52021	protein_coding	100684197	TMEM40	.	XP_013977186.1; XP_013977184.1; XP_005632194.1	.	transmembrane protein 40	-2.76504	276.979	0.500136	-2.9338	0.00334843	0.0780125	1.04486	276.979	0.64529	0.0981203	0.921837	0.976434	2.24089	276.979	0.500277	2.32685	0.019973	0.481615	8.72664	7.25908	8.36062	8.42397	8.31482	8.8173	7.29333	7.61533	9.23469	7.22438	7.1766	7.63257	7.79568	6.71956	6.97127	6.64909	8.06818	6.9495	7.68169	7.08046	8.04086	7.34411	8.53388
gene22625	rna52183	protein_coding	484664	TTLL3	.	XP_022262107.1	.	tubulin tyrosine ligase like 3	2.08283	583.298	0.397863	2.66058	0.00780061	0.130884	1.26674	583.298	0.512652	0.665414	0.505786	0.799806	1.17359	583.298	0.396926	0.581804	0.560699	0.970129	8.25652	9.31595	9.20508	9.54701	8.35668	8.68791	9.00284	8.32579	8.39823	8.32529	9.67395	9.58045	9.07297	8.82487	9.24261	8.72989	9.50896	9.04406	8.67028	8.55135	8.58518	9.69784	8.698
gene22640	rna52230,rna52231,rna52232,rna52233,rna52234	protein_coding	610229	SRGAP3	.	XP_005632273.1; XP_003432795.1; XP_852764.1; .; XP_005632274.1	.	SLIT-ROBO Rho GTPase activating protein 3	-2.22911	469.147	0.495412	-2.33435	0.0195774	0.217105	1.10194	469.147	0.640246	0.218743	0.82685	0.947064	1.13381	469.147	0.495805	0.36543	0.714791	0.987608	9.65613	8.49965	8.54084	8.68063	8.94741	10.0297	9.671	7.93477	9.09522	8.65865	9.44362	8.31511	8.31516	8.83142	7.75684	7.65983	8.61857	8.27503	8.57646	8.59527	8.40203	8.16873	8.7966
gene22830	rna52652,rna52653,rna52654,rna52655,rna52656,rna52657,rna52658	protein_coding	100855488	ACOX2	.	XP_005632442.1; XP_005632443.1; XP_003639821.1; XP_005632441.1; XP_005632447.1; XP_005632445.1; XP_005632446.1	.	acyl-CoA oxidase 2	-5.60545	750.15	0.668661	-3.71912	0.000199917	0.0137454	-5.39654	750.15	0.864317	-2.81382	0.00489565	0.0705831	-2.35165	750.15	0.670197	-1.84077	0.0656556	0.661817	11.0032	8.51624	9.71453	7.28288	11.1138	8.98481	8.52912	11.3048	9.24703	8.51019	8.31826	9.04557	8.28023	8.65003	8.89684	8.55177	8.68457	7.07456	9.03364	8.64749	7.93457	8.11433	9.76395
gene22911	rna52916	protein_coding	476595	TNNC1	.	XP_005632514.1	.	troponin C1, slow skeletal and cardiac type	-7.72055	542.02	0.868521	-3.39509	0.000686069	0.0291579	-6.24487	542.02	1.12085	-2.35773	0.0183868	0.155421	1.85508	542.02	0.869133	1.02571	0.305028	0.888635	9.98284	7.0351	10.5681	7.92561	6.71073	7.32008	6.26766	10.1722	6.79268	10.4891	6.52911	6.64706	6.80875	6.45155	6.07817	8.75627	6.67424	7.0043	7.07951	6.47963	6.77563	7.29568	11.6669
gene22912	rna52917	protein_coding	484736	SEMA3G	.	XP_541852.1	.	semaphorin 3G	-4.03685	2275.47	0.646574	-3.11369	0.00184764	0.0545088	-1.50995	2275.47	0.834876	-0.712077	0.476417	0.784144	-1.06058	2275.47	0.646734	-0.131207	0.895611	0.993717	12.4005	10.3872	10.897	10.3023	10.2371	13.25	11.518	9.52281	11.1037	10.4843	10.1319	10.0395	11.7192	10.7492	9.45803	9.61353	10.882	9.50844	10.0809	9.39827	9.70436	10.1675	10.5721
gene22943	rna52987,rna52988,rna52989	protein_coding	484751	GRM2	.	XP_541867.2; XP_022262370.1; .	.	glutamate metabotropic receptor 2	-2.79847	62.7047	0.543937	-2.72943	0.00634444	0.115805	-2.25183	62.7047	0.703149	-1.6655	0.0958126	0.383201	1.10331	62.7047	0.548266	0.258705	0.795863	0.990308	6.76001	5.2727	6.59039	5.41551	6.05017	7.29316	6.06137	5.82989	6.0401	4.68099	5.65664	5.73335	6.11287	5.15893	4.93867	4.76942	5.55865	4.78233	4.75833	5.02215	6.15653	4.55885	6.4477
gene23067	rna53342	protein_coding	609188	CSPG5	.	XP_851498.3	.	chondroitin sulfate proteoglycan 5	9.25213	1407.14	0.725589	4.42369	9.70274e-06	0.0018531	5.88399	1407.14	0.936925	2.72892	0.00635416	0.0842813	-1.84687	1407.14	0.724796	-1.22115	0.22203	0.858561	8.03178	11.2422	7.80069	10.3571	7.7685	9.67632	8.62405	7.68687	8.06428	7.78137	11.7098	9.45084	11.3109	10.2484	8.35278	9.27044	8.74911	11.9664	8.79564	11.0685	9.37546	8.57776	8.37536
gene23080	rna53374	protein_coding	403779	PTH1R	PTH1	NP_001003155.1	.	parathyroid hormone 1 receptor	-2.02503	248.395	0.489282	-2.08048	0.0374812	0.303633	-1.22683	248.395	0.632208	-0.466512	0.640849	0.874142	1.1457	248.395	0.489933	0.400521	0.688773	0.984653	8.5862	7.56798	8.06035	7.7641	8.06975	9.19282	7.81816	7.17492	8.15078	7.89357	8.54729	7.49347	8.36918	7.28909	6.53743	7.40771	7.53831	7.00022	7.13434	7.44698	7.33276	7.37869	7.66221
gene23093	rna53392	lncRNA	111091339	LOC111091339	.	.	.	uncharacterized LOC111091339	2.01895	139.55	0.425649	2.38132	0.0172508	0.204712	2.00385	139.55	0.546767	1.83401	0.0666526	0.31601	1.39708	139.55	0.421721	1.14391	0.252661	0.870481	6.21092	7.22492	6.69886	7.70537	6.493	5.8606	6.52412	6.59644	6.79226	6.54615	6.82517	6.75965	6.30319	6.65464	6.94125	7.57685	7.52654	6.77243	7.26404	6.78464	7.51504	7.14118	6.72082
gene23122	rna53436	protein_coding	609596	CLEC3B	.	XP_013977261.1	.	C-type lectin domain family 3 member B	-6.32361	3148.26	0.631362	-4.2143	2.50556e-05	0.00323175	-25.5547	3148.26	0.815445	-5.7337	9.82638e-09	8.82533e-06	-2.50537	3148.26	0.632043	-2.09641	0.0360458	0.567668	12.5472	9.88646	13.2369	8.56133	11.6689	11.696	10.2451	10.7389	11.8313	12.9308	9.3058	9.5655	10.4034	9.17456	8.45539	10.7067	9.07665	10.0663	10.8416	9.73381	10.4042	10.4505	11.8529
gene23139	rna53471	protein_coding	484804	CILP2	.	XP_541920.2	.	cartilage intermediate layer protein 2	2.58046	476.161	0.392097	3.48798	0.000486678	0.0235726	2.29819	476.161	0.506934	2.36816	0.0178769	0.152761	-1.4261	476.161	0.391229	-1.30888	0.190576	0.834418	8.02971	9.39893	7.68614	8.88656	7.83334	8.70178	8.74449	7.92698	7.86955	8.07034	9.8064	8.41366	9.50601	8.60209	8.22881	10.1375	8.90613	9.03283	8.65695	8.78395	8.64712	8.58449	8.17214
gene23212	rna53666	protein_coding	610081	FAM129C	.	XP_022262599.1	.	family with sequence similarity 129 member C	-3.39953	52.2273	0.591537	-2.98432	0.0028421	0.070927	-2.2226	52.2273	0.763239	-1.50968	0.131124	0.444523	1.38257	52.2273	0.595899	0.784284	0.432874	0.938733	6.55186	4.78668	6.40692	5.25293	5.38132	4.60982	5.39101	5.30771	6.17107	7.09756	4.76223	4.54721	4.32321	4.64065	4.20912	4.96336	5.4695	4.89852	5.62448	5.31241	5.08371	5.07473	5.62231
gene23216	rna53673	protein_coding	100687332	TMEM221	.	XP_003432946.1	.	transmembrane protein 221	-3.18236	74.1493	0.630878	-2.64726	0.00811465	0.13298	-2.53918	74.1493	0.812612	-1.65437	0.0980518	0.386856	1.59756	74.1493	0.63308	1.06759	0.285705	0.882616	6.86047	5.18787	7.21027	5.8631	6.51312	6.43773	5.79642	5.65272	5.57839	7.19605	6.00609	6.09922	5.79337	5.45034	4.86555	5.11546	4.88292	4.36934	5.23062	4.92311	5.55974	5.09326	6.2953
gene23229	rna53695,rna53696	protein_coding	484842	USHBP1	.	XP_541958.2; XP_005632787.1	.	USH1 protein network component harmonin binding protein 1	-3.86743	193.499	0.543424	-3.59089	0.000329549	0.0190229	-3.02546	193.499	0.702434	-2.27374	0.0229814	0.176613	-1.04521	193.499	0.54581	-0.116888	0.906949	0.994532	8.64035	6.68714	8.22272	6.62522	8.13954	8.06083	6.70922	6.89178	8.52982	8.70093	6.58497	7.29354	7.567	6.57645	5.84551	5.77807	6.38511	6.6052	7.82964	6.49499	6.97547	5.56071	7.58005
gene23250	rna53764	lncRNA	111091360	LOC111091360	.	.	.	uncharacterized LOC111091360	-2.93769	1342.47	0.421731	-3.68643	0.000227423	0.0151648	-1.65466	1342.47	0.544388	-1.33459	0.18201	0.520845	1.60343	1342.47	0.421874	1.6146	0.106397	0.762667	11.1129	9.55835	10.9658	10.2395	11.1092	9.96125	9.58215	10.791	10.7474	11.3226	9.08429	9.49641	9.82253	9.08788	8.9207	10.4796	9.46002	9.54271	10.2978	9.8896	9.72923	10.0731	10.5584
gene23428	rna54074,rna54075,rna54076	protein_coding	476705	ACP5	.	XP_533910.3; XP_005632902.1; NP_001271372.1	.	acid phosphatase 5, tartrate resistant	-2.9398	1887.62	0.624087	-2.49279	0.0126744	0.17092	-1.36489	1887.62	0.805987	-0.556818	0.577652	0.841639	-1.50858	1887.62	0.624312	-0.950146	0.342038	0.907517	12.0268	10.4711	10.3268	9.87795	9.97566	10.9352	12.9501	10.2385	10.0335	10.6305	9.41258	9.84708	11.5182	11.3881	10.1945	10.2334	9.97748	9.32995	10.4638	9.60577	9.59391	9.64623	9.94956
gene23435	rna54095	protein_coding	476706	CCDC151	.	XP_005632912.1	.	coiled-coil domain containing 151	2.40689	78.0331	0.512581	2.47214	0.0134307	0.176979	1.25387	78.0331	0.655573	0.497869	0.618576	0.86414	1.04296	78.0331	0.506562	0.119784	0.904655	0.994532	5.23736	6.50406	6.2346	6.56532	5.48157	5.45788	5.35407	5.78148	5.52605	5.81433	5.87459	6.09363	5.84854	6.10932	6.42816	6.86586	6.96508	6.14482	5.73191	5.31865	5.35621	6.83967	6.09499
gene23436	rna54096,rna54097	protein_coding	484942	RGL3	.	XP_542058.3; XP_013977572.1	.	ral guanine nucleotide dissociation stimulator like 3	2.1768	693.745	0.48283	2.32422	0.0201135	0.220415	1.92405	693.745	0.622032	1.51785	0.129053	0.440913	2.21179	693.745	0.4817	2.37744	0.0174334	0.457059	8.09532	9.21772	9.41849	10.363	8.43161	8.37352	8.64651	8.50815	8.36537	8.48542	8.71326	9.26509	8.38637	9.26774	9.22273	9.17853	10.1077	8.79882	8.81313	8.11288	8.54699	9.53565	9.14811
gene23440	rna54101,rna54102,rna54103,rna54104,rna54105,rna54106,rna54107,rna54108,rna54109,rna54110	protein_coding	484944	PLPPR2	.	XP_022262732.1; XP_022262735.1; XP_022262733.1; XP_022262731.1; XP_022262734.1; XP_022262736.1; XP_022262738.1; XP_022262737.1; XP_005632913.1; .	.	phospholipid phosphatase related 2	3.61269	182.646	0.519754	3.56528	0.000363464	0.0197478	1.13604	182.646	0.667325	0.275741	0.782747	0.930789	-1.30464	182.646	0.516264	-0.743122	0.457408	0.944492	6.07707	7.93128	7.36213	7.54669	6.16773	6.74721	6.35918	6.274	6.36199	7.09253	8.04396	7.39026	7.17507	7.06422	6.8031	8.60129	7.37244	7.44573	7.09512	8.33178	7.47416	6.67008	7.70853
gene23450	rna54148,rna54149,rna54150,rna54151,rna54152	protein_coding	611174	SPC24	.	XP_853911.1; XP_005632925.1; XP_022262748.1; XP_022262749.1; XP_022262750.1	.	SPC24, NDC80 kinetochore complex component	2.03248	322.181	0.370497	2.76181	0.00574823	0.10805	7.34812	322.181	0.480504	5.98824	2.12118e-09	3.28147e-06	2.07446	322.181	0.367996	2.86072	0.00422681	0.317042	7.2783	8.30495	6.48298	9.35784	6.60239	7.93463	8.23954	6.96508	7.1739	7.6075	7.66605	7.26226	8.52493	8.41874	8.49094	7.99423	7.99684	8.39074	7.9713	8.43974	8.41235	7.76496	7.15113
gene23493	rna54258	protein_coding	484962	OLFM2	.	XP_005633271.2	.	olfactomedin 2	7.77604	490.494	0.812294	3.64281	0.000269675	0.016555	9.70027	490.494	1.05187	3.11638	0.00183085	0.0375866	-1.82068	490.494	0.810652	-1.0664	0.286243	0.882656	6.75871	9.7193	5.57844	8.85467	5.76681	8.21016	7.4514	5.95921	6.83945	6.50225	10.34	7.96302	9.38382	7.89442	6.51242	9.72807	9.06703	9.81928	7.20695	8.95048	7.29566	7.63669	5.96794
gene23564	rna54372,rna54373,rna54374,rna54375	protein_coding	485000	CD209	CLEC4M	XP_022261955.1; XP_005632393.1; XP_005632392.1; NP_001124304.1	.	CD209 molecule	-2.99903	2108.14	0.77848	-2.03537	0.0418136	0.317398	-8.40656	2108.14	1.00509	-3.05595	0.00224349	0.0426897	-1.5797	2108.14	0.778734	-0.84708	0.39695	0.932265	11.6502	10.0657	12.4776	9.40599	10.3777	9.69664	9.62649	10.7017	10.0043	12.5621	7.96015	9.85462	9.27113	9.63304	8.60323	9.94559	8.13528	10.4831	11.187	10.584	10.2408	9.77153	10.3698
gene23583	rna54419,rna54420,rna54421	protein_coding	476723	KANK3	.	XP_013977623.1; XP_533927.2; XP_013977622.1	.	KN motif and ankyrin repeat domains 3	-5.55128	864.051	0.435502	-5.67808	1.36211e-08	1.75599e-05	-5.63392	864.051	0.562702	-4.43244	9.31744e-06	0.000954575	-1.27968	864.051	0.436717	-0.814689	0.415251	0.9365	10.9561	8.48298	10.6216	8.1279	10.6677	9.85597	8.68418	9.63951	10.4105	11.1913	8.11805	9.10457	9.36346	8.32674	7.8339	9.00234	8.19498	8.42369	9.44527	8.47414	8.75233	8.35969	10.3178
gene23584	rna54422	protein_coding	476724	ANGPTL4	.	XP_005633282.1	.	angiopoietin like 4	-5.68316	1096.71	0.469394	-5.34027	9.28061e-08	7.97617e-05	-2.57566	1096.71	0.606052	-2.25219	0.0243105	0.183841	1.35659	1096.71	0.469847	0.936434	0.34905	0.91052	11.3211	8.8139	10.6193	9.25446	11.6731	10.5699	9.65894	10.8208	10.1995	10.2021	9.32734	9.51533	9.55496	9.05168	8.23011	8.73796	8.62138	9.16691	9.28605	9.48205	8.78025	8.42361	10.3919
gene23671	rna54646,rna54647,rna54648,rna54649,rna54650,rna54651,rna54652,rna54653,rna54654,rna54655,rna54656,rna54657,rna54658,rna54659,rna54660,rna54661,rna54662	protein_coding	491467	PLIN4	.	XP_005633090.1; XP_005633093.1; XP_005633097.1; XP_005633107.1; XP_005633100.1; XP_022262906.1; XP_005633098.1; XP_005633092.1; XP_005633108.1; XP_005633096.1; XP_005633103.1; XP_005633111.1; XP_005633105.1; XP_005633091.1; XP_022262907.1; XP_005633110.1; XP_005633109.1	.	perilipin 4	-3.69517	1581.45	0.831288	-2.26833	0.0233089	0.238254	-14.0125	1581.45	1.07337	-3.54831	0.000387709	0.0132696	-1.77067	1581.45	0.831773	-0.991012	0.32168	0.897108	11.2071	9.32132	12.3058	8.49693	12.2591	8.67623	8.74313	8.4257	8.17599	10.1298	10.3974	9.5253	8.99408	8.71382	8.1809	8.18591	8.6952	9.48329	8.67969	9.81499	8.82473	8.98678	9.29882
gene23736	rna54819	protein_coding	485069	GADD45B	.	XP_542187.1	.	growth arrest and DNA damage inducible beta	-2.84027	2090.21	0.41737	-3.60837	0.000308126	0.0183335	1.16092	2090.21	0.538944	0.399417	0.689586	0.89616	1.51566	2090.21	0.417459	1.43713	0.15068	0.805284	11.9047	10.3985	10.7832	10.9985	12.1582	10.467	10.0431	12.4803	11.0166	10.3992	10.5797	10.2659	10.7951	10.4335	10.6544	10.8119	9.98043	10.8589	10.4099	10.6897	10.4229	9.87916	10.968
gene23808	rna54969,rna54970	protein_coding	485095	CFD	.	XP_542213.4; XP_013977853.1	.	complement factor D	-3.49235	4552.76	0.497958	-3.62319	0.000290995	0.0175847	-9.05682	4552.76	0.64295	-4.94441	7.63767e-07	0.000173757	-1.70874	4552.76	0.49818	-1.55151	0.12078	0.775201	12.9144	11.1103	13.5163	10.3372	12.5253	11.6895	11.2598	11.9209	12.6617	13.256	10.5791	10.9672	10.9259	10.5713	10.0486	12.3177	10.7368	10.8891	11.8726	11.1735	11.4927	11.2231	12.5266
gene23814	rna54981,rna54982,rna54983	protein_coding	485098	PALM	.	XP_542216.4; XP_013977731.1; XP_013977730.1	.	paralemmin	-5.27722	1755.57	0.479139	-5.00853	5.48487e-07	0.000235846	-5.18462	1755.57	0.618721	-3.83733	0.000124378	0.00599416	-1.16531	1755.57	0.479613	-0.460193	0.645377	0.982732	11.9272	9.52744	11.681	9.30655	11.4129	10.8316	9.7575	11.2112	11.695	11.9238	9.48349	9.70086	10.3307	9.16083	8.71132	10.4364	9.1033	9.06432	10.5917	9.01065	10.0444	9.37189	11.2643
gene23840	rna55031	protein_coding	403621	PGR	PR	NP_001003074.1	.	progesterone receptor	2.42614	1521.99	0.552206	2.31556	0.0205823	0.223288	1.16881	1521.99	0.712762	0.315735	0.752204	0.920471	-1.37167	1521.99	0.552014	-0.825954	0.40883	0.934806	9.68468	10.9635	10.2823	10.5076	9.48979	9.314	10.4115	9.92583	9.97998	9.74351	10.4521	10.8395	9.81819	10.85	11.4543	10.4744	11.2427	9.82068	9.82486	9.67052	9.18853	11.5313	9.80767
gene23874	rna55101,rna55102,rna55103,rna55104,rna55105,rna55106,rna55107,rna55108,rna55109,rna55110,rna55111,rna55112,rna55113,rna55114,rna55115,rna55116,rna55117,rna55118,rna55119,rna55120,rna55121,rna55122,rna55123,rna55124,rna55125,rna55126,rna55127,rna55128,rna55129,rna55130,rna55131,rna55132,rna55133,rna55134,rna55135,rna55136,rna55137,rna55138,rna55139,rna55140,rna55141,rna55142,rna55143,rna55144,rna…	protein_coding	102156326	LOC102156326	.	.; .; .; .; .; .; .; .; .; .; .; .; .; .; .; .; .; .; .; XP_022263197.1; .; .; .; .; .; .; .; .; .; .; .; .; .; .; .; .; XP_022263194.1; .; .; .; .; .; .; .; XP_022263198.1; XP_022263199.1; .; XP_022263196.1; .; .	.	serine/arginine repetitive matrix protein 1-like	-2.3449	194.427	0.498338	-2.46726	0.0136152	0.178045	-8.04078	194.427	0.649357	-4.63125	3.63465e-06	0.000511164	-4.13972	194.427	0.506615	-4.04554	5.22025e-05	0.0355603	8.49894	7.26914	8.22735	5.21941	8.1941	8.19674	7.10416	8.12235	8.47813	6.80407	6.61633	7.06366	7.29111	6.63992	6.53421	6.81567	6.9987	8.34134	6.94046	5.58664	8.02071	6.41646	7.90304
gene23944	rna55307	protein_coding	403458	CTSC	DPP-I	NP_001182763.1	.	cathepsin C	3.2144	81502.1	0.665917	2.52967	0.0114169	0.161149	-1.28111	81502.1	0.85969	-0.415724	0.677612	0.89096	-1.90401	81502.1	0.665913	-1.39513	0.162975	0.814954	15.1366	16.8211	16.2495	15.8921	14.5316	14.4079	15.0183	15.982	15.435	15.6887	15.8748	16.4299	14.7176	15.6579	17.0512	16.3087	17.3843	14.6282	15.4376	14.2853	14.5308	17.7953	15.7294
gene23946	rna55309	protein_coding	608181	RAB38	.	XP_850212.2	.	RAB38, member RAS oncogene family	3.83804	3162.48	0.592812	3.27316	0.00106351	0.03855	2.82699	3162.48	0.765132	1.95949	0.0500555	0.271429	1.26177	3162.48	0.592561	0.5661	0.571326	0.971807	9.97538	11.9157	10.7518	12.2512	9.90676	9.90195	10.6267	10.7305	9.88258	10.8467	10.3218	11.3008	10.5858	11.8061	12.217	10.9187	12.912	10.3161	10.128	10.8366	10.0367	12.4772	10.1067
gene23952	rna55316	protein_coding	485149	FZD4	.	XP_005633439.1	.	frizzled class receptor 4	-3.54161	1201.39	0.460025	-3.96588	7.31243e-05	0.00657693	-3.25221	1201.39	0.593806	-2.86528	0.00416641	0.0642616	1.336	1201.39	0.460321	0.907898	0.363932	0.918238	10.9884	9.16354	11.2834	9.58182	10.8176	10.6189	9.44561	9.74858	10.7262	11.1195	9.32401	9.60143	10.113	9.14528	8.45818	8.53843	8.99688	9.02523	10.2329	9.38282	9.70787	8.36205	10.7378
gene24018	gene24018	pseudogene	608770	LOC608770	.	.	.	.	2.36441	76.1967	0.364822	3.40297	0.000666577	0.0287241	3.29806	76.1967	0.471856	3.64861	0.000263667	0.0104054	1.23644	76.1967	0.3558	0.860581	0.389469	0.929631	5.26378	6.50733	5.09435	6.81312	5.58513	5.72789	5.56067	5.52576	5.57823	5.779	6.37521	5.90331	5.78571	5.67772	5.56774	6.60102	5.94859	6.97246	6.45065	6.77638	6.43326	5.91913	5.30597
gene24054	rna55577,rna55578,rna55579,rna55580,rna55581,rna55582,rna55583,rna55584	protein_coding	485174	MYO7A	.	XP_013978187.1; XP_022263351.1; XP_022263350.1; XP_022263354.1; XP_022263352.1; XP_022263355.1; XP_022263357.1; XP_022263356.1	.	myosin VIIA	-2.37074	464.451	0.36415	-3.41984	0.000626575	0.0278229	-3.081	464.451	0.470662	-3.44918	0.000562299	0.0171573	-1.31413	464.451	0.365426	-1.07848	0.28082	0.879578	9.5842	8.33839	9.56825	7.94483	8.97191	9.06081	8.41952	8.2542	9.60221	9.98179	8.57645	8.3708	8.85369	8.11364	8.00232	8.09091	8.47168	8.15632	9.12803	7.9483	8.64999	8.06755	9.4085
gene24075	rna55625	protein_coding	485185	DGAT2	.	XP_022263374.1	.	diacylglycerol O-acyltransferase 2	-3.24442	874.451	0.644904	-2.63289	0.00846615	0.13617	-8.08185	874.451	0.832256	-3.62231	0.000291988	0.0110543	1.34055	874.451	0.645285	0.655245	0.51231	0.962754	9.90525	8.20714	11.6448	8.62988	10.3189	9.23691	8.84896	9.33342	8.39384	9.72001	8.28873	8.52511	8.04862	7.63217	7.68957	8.55403	7.4417	8.36879	7.7379	9.10784	9.5193	7.41906	8.81208
gene24130	rna55781,rna55782,rna55783,rna55784,rna55785,rna55786,rna55787,rna55788,rna55789,rna55790,rna55791	protein_coding	485203	P2RY2	.	XP_022263432.1; .; XP_022263431.1; .; .; .; .; XP_005633601.2; XP_005633602.1; XP_013978206.1; XP_005633600.1	.	purinergic receptor P2Y2	2.06984	1427.69	0.385363	2.72345	0.00646035	0.117028	2.11986	1427.69	0.497288	2.17976	0.0292751	0.204443	1.28607	1427.69	0.38496	0.942867	0.345749	0.909137	9.59108	10.6405	9.91952	11.0035	9.80916	9.25646	9.59516	9.7269	10.0161	10.3724	10.1725	10.8849	9.8172	9.95658	10.8439	9.76186	10.8848	10.5288	11.2742	9.85366	9.86607	10.5869	9.89636
gene24131	rna55792	lncRNA	111091609	LOC111091609	.	.	.	uncharacterized LOC111091609	3.18143	29.9042	0.620705	2.68996	0.00714602	0.125161	1.92497	29.9042	0.787025	1.20051	0.229941	0.584006	1.04821	29.9042	0.6023	0.112773	0.91021	0.994532	3.56136	5.22636	4.35041	5.29558	4.4981	3.66963	3.5641	3.83276	4.25701	4.44565	4.7107	5.25619	3.85647	4.51622	5.16363	4.48506	3.95487	5.97383	4.95117	3.91545	4.26551	4.97446	4.47383
gene24139	rna55811	protein_coding	609574	PDE2A	.	XP_851951.2	.	phosphodiesterase 2A	-3.3485	1542.22	0.554121	-3.14645	0.00165265	0.0508281	-2.14937	1542.22	0.715408	-1.54305	0.122818	0.430059	1.20181	1542.22	0.554306	0.478444	0.632334	0.982732	11.5084	9.7648	11.134	10.0303	11.2987	10.6856	9.37205	10.4166	11.6641	11.3297	9.22167	10.2439	10.2154	8.8275	8.62478	9.22035	9.09389	10.9094	10.3602	9.64556	10.1092	9.52028	10.7227
gene24146	rna55823,rna55824,rna55825	protein_coding	609612	FOLR1	.	XP_851993.1; XP_022263452.1; XP_005633611.1	.	folate receptor 1	-4.86674	645.365	0.633926	-3.6013	0.000316632	0.0187674	-2.71878	645.365	0.818482	-1.76297	0.0779058	0.342387	1.25996	645.365	0.634471	0.525446	0.599273	0.978605	10.4593	8.17653	9.95269	8.50977	10.5689	9.17643	8.27491	10.5971	9.6318	8.88161	7.45489	8.00919	8.39298	8.28025	8.44804	9.27158	7.80709	8.07627	8.75432	7.87641	8.63575	7.67403	9.62079
gene24154	rna55858,rna55859,rna55860,rna55861	protein_coding	476818	IL18BP	.	XP_013977898.1; XP_005633343.1; XP_022263132.1; NP_001041483.1	.	interleukin 18 binding protein	2.18058	2621.29	0.441831	2.54557	0.01091	0.157012	2.29423	2621.29	0.570541	2.09978	0.0357478	0.227846	-1.31621	2621.29	0.44172	-0.897381	0.369515	0.921641	10.6718	11.7964	10.2018	11.3999	10.4105	10.1315	10.6148	11.2296	10.4799	11.4019	10.6581	10.9552	10.3389	10.9108	11.6748	12.4248	12.2638	10.7861	11.3411	11.572	11.9994	11.0304	10.2373
gene24440	rna56182,rna56183	protein_coding	476839	OLFML1	.	XP_534043.2; XP_005633672.1	.	olfactomedin like 1	-4.39128	495.157	0.47825	-4.46345	8.06521e-06	0.00162037	-3.14075	495.157	0.617595	-2.67345	0.00750748	0.0929126	1.13707	495.157	0.479244	0.38669	0.698985	0.986752	10.0001	7.86461	9.70214	8.0509	10.295	9.54079	8.59658	7.80166	9.26391	9.68709	7.80584	8.36288	8.62488	8.14355	6.83233	7.43339	7.61232	7.71794	8.76498	8.09414	8.49616	7.6944	8.82256
gene24472	rna56277,rna56278,rna56279,rna56280,rna56281,rna56282,rna56283	protein_coding	485382	SCUBE2	.	XP_022263533.1; XP_022263534.1; XP_005633712.1; XP_022263536.1; XP_005633710.1; XP_022263531.1; XP_022263535.1	.	signal peptide, CUB domain and EGF like domain containing 2	-2.52186	625.682	0.518289	-2.57479	0.0100301	0.149286	-4.06349	625.682	0.669628	-3.02066	0.00252222	0.0462197	-1.67991	625.682	0.519262	-1.44124	0.149517	0.804813	10.0957	8.76091	10.0356	8.01289	10.0243	9.90417	8.5457	8.10719	9.97481	9.97139	9.4395	9.24815	9.45092	8.37629	7.01278	8.76542	7.62992	8.40721	9.32276	8.60565	8.6763	7.72386	9.37021
gene24500	rna56325	protein_coding	100855439	LYVE1	.	XP_003639831.1	.	lymphatic vessel endothelial hyaluronan receptor 1	-6.17654	4320.91	0.582182	-4.51199	6.42235e-06	0.00137991	-13.3927	4320.91	0.751758	-4.97949	6.37504e-07	0.000156543	-1.91085	4320.91	0.582527	-1.60373	0.108774	0.762667	13.1851	10.5582	13.3675	9.62415	12.2662	11.186	10.7492	12.3633	12.4871	13.5916	9.6561	11.0103	11.6906	9.66208	9.73547	10.455	9.70382	10.3134	11.7743	10.816	10.7033	10.3433	12.6521
gene24569	rna56515	protein_coding	485401	KCNJ11	.	XP_005633776.1	.	potassium voltage-gated channel subfamily J member 11	2.59846	135.604	0.638454	2.1578	0.0309437	0.275272	-1.03561	135.604	0.821131	-0.0614835	0.950974	0.985241	-1.15173	135.604	0.635775	-0.320553	0.748549	0.987864	5.98268	7.35996	7.20635	7.15561	5.634	5.98783	5.95405	6.40658	6.28635	6.84117	6.72148	7.91785	6.02403	6.94175	7.71088	6.93718	7.84245	6.70702	6.69671	5.43383	5.02805	7.15525	6.937
gene24584	rna56557,rna56558	protein_coding	751814	SAA1	SAA	XP_005633787.1; NP_001300801.1	.	serum amyloid A1	2.80415	1892.08	0.735355	2.02292	0.0430815	0.323059	1.58448	1892.08	0.949103	0.699618	0.484166	0.788924	1.21016	1892.08	0.735119	0.374361	0.708136	0.987608	9.5935	11.081	10.6922	11.3562	9.5026	10.325	8.54407	10.0431	9.56733	10.1243	10.1107	10.3438	9.72856	9.57692	10.7466	10.4658	10.5458	11.7347	9.79098	11.8869	8.79142	11.2514	11.3197
gene24628	rna56685,rna56686,rna56687,rna56688,rna56689,rna56690	protein_coding	485416	ANO5	.	XP_005633354.1; XP_005633355.1; XP_005633356.1; XP_013977911.1; XP_013977910.1; NP_001161885.1	.	anoctamin 5	2.3626	482.786	0.520964	2.38092	0.0172696	0.204712	1.53796	482.786	0.670924	0.925616	0.354646	0.703561	1.71331	482.786	0.519566	1.49507	0.134897	0.786137	7.61082	8.85108	9.00661	9.62763	7.75269	7.66979	8.27846	8.28708	7.7938	7.90479	8.75368	9.00109	8.26671	8.80218	9.43745	7.919	9.54223	7.49981	8.42513	7.58202	7.84418	9.01298	8.76086
gene24658	rna56734	protein_coding	612246	FIBIN	.	XP_013978280.1	.	fin bud initiation factor homolog (zebrafish)	-2.19595	694.171	0.410409	-2.76516	0.00568954	0.107547	-1.8457	694.171	0.529668	-1.66929	0.0950593	0.381729	1.38086	694.171	0.410638	1.13377	0.25689	0.870925	9.93341	8.79785	10.1482	9.2645	9.54326	9.89838	8.94623	9.50903	9.94362	9.79916	9.25128	8.5215	9.91516	8.7483	8.30607	8.51836	8.4589	8.72358	9.79689	8.10826	8.77678	8.1302	9.92931
gene24690	rna56803,rna56804,rna56805,rna56806,rna56807,rna56808,rna56809,rna56810	protein_coding	403799	MS4A2	.	XP_022263126.1; XP_005633335.1; XP_005633331.1; XP_022263127.1; XP_022263128.1; XP_013977889.1; XP_022263129.1; NP_001003172.2	.	membrane spanning 4-domains A2	-2.65291	195.695	0.451831	-3.11527	0.00183777	0.0544643	-3.31715	195.695	0.583229	-2.96615	0.00301553	0.0521053	1.04855	195.695	0.453699	0.150749	0.880174	0.992125	8.23897	6.83085	8.62981	6.89921	7.87122	7.09763	6.96319	7.70697	8.12274	8.53962	6.51129	7.42283	6.75212	6.77876	5.90088	6.78211	6.92877	6.39264	7.45088	6.81321	7.61624	7.32145	7.36154
gene24697	rna56821	protein_coding	102155967	LOC102155967	.	XP_013961722.1	.	high affinity immunoglobulin epsilon receptor subunit beta-like	-2.45366	34.1152	0.546625	-2.36896	0.0178381	0.207246	-6.92232	34.1152	0.712953	-3.91506	9.03804e-05	0.00475573	-1.71458	34.1152	0.566073	-1.37412	0.169403	0.819297	5.66002	4.36122	6.37771	3.59702	5.3469	3.94869	4.55486	4.74064	5.3685	5.89922	3.8213	4.89765	4.12603	4.32251	3.63656	4.17746	4.84394	4.46855	4.80324	4.55164	5.06775	4.10626	4.32221
gene24729	gene24729	pseudogene	476906	LOC476906	.	.	.	.	2.54107	8.72789	0.496799	2.70821	0.00676466	NA	2.26275	8.72789	0.603539	1.95195	0.0509438	NA	1.21515	8.72789	0.428586	0.655958	0.511851	0.962464	2.00428	3.36412	2.46294	3.63798	2.63591	2.65132	2.68236	2.77018	2.79645	2.90711	2.82305	2.65471	2.74599	2.95631	2.83962	3.56912	3.14522	3.21366	2.98501	3.44637	2.9486	3.33095	2.94459
gene24763	rna57003,rna57004,rna57005,rna57006,rna57007,rna57008	protein_coding	485445	CYSLTR2	.	XP_022263986.1; XP_022263985.1; XP_022263987.1; XP_005633933.1; XP_013961906.1; XP_005633934.1	.	cysteinyl leukotriene receptor 2	-3.04161	227.105	0.361173	-4.4434	8.85487e-06	0.00171231	-1.63413	227.105	0.466902	-1.51751	0.129138	0.441009	1.24935	227.105	0.36274	0.885426	0.375927	0.92516	8.71969	7.11225	8.14359	7.43459	8.54015	7.35556	7.44892	9.25338	7.90012	7.92251	7.27876	7.03292	7.38803	7.50026	7.36936	7.25535	7.27859	7.24437	7.64495	7.1677	7.30306	6.92842	8.33534
gene25114	rna57683,rna57684,rna57685	protein_coding	476963	CLDN10	.	XP_858821.1; XP_003433109.1; XP_534163.2	.	claudin 10	8.32586	412.889	0.766885	3.98704	6.69032e-05	0.00622067	4.47742	412.889	0.984187	2.19742	0.0279908	0.199088	2.65033	412.889	0.76171	1.84608	0.064881	0.659701	5.48516	8.54306	7.78716	9.94946	6.38279	5.99777	6.80521	6.35736	5.78977	6.77666	8.02659	8.44954	7.25168	7.76137	7.97743	7.26157	8.53716	9.36694	8.50092	7.94228	6.92531	6.60525	6.26547
gene25117	rna57688,rna57689,rna57690,rna57691,rna57692,rna57693	protein_coding	476964	DZIP1	.	XP_005633893.1; XP_005633889.1; XP_005633892.1; XP_005633891.1; XP_005633890.1; NP_001159480.1	.	DAZ interacting zinc finger protein 1	2.04692	2893.95	0.460218	2.24558	0.0247312	0.245832	2.45012	2893.95	0.594039	2.17638	0.0295269	0.20548	1.48866	2893.95	0.460033	1.24777	0.212116	0.854804	10.556	11.5895	10.8708	12.1636	10.8901	10.7401	10.8985	10.2047	10.4653	11.2602	11.3142	11.166	11.4304	11.3285	11.0385	9.92137	11.1953	12.5128	11.6737	11.8676	11.0697	10.5113	10.6885
gene25285	rna58055	lncRNA	111091730	LOC111091730	.	.	.	uncharacterized LOC111091730	2.30062	260.708	0.599117	2.00633	0.0448214	0.330552	2.13289	260.708	0.774072	1.41177	0.158018	0.488741	-1.29399	260.708	0.598167	-0.621611	0.534198	0.965412	7.26064	8.46227	6.99907	8.09079	7.07352	6.44905	7.00105	6.78418	6.92651	8.45884	7.24739	7.05122	7.3522	8.21685	7.33849	6.52499	7.24679	9.60612	8.16313	8.86294	8.1879	6.4413	6.93493
gene25346	rna58199	protein_coding	485570	ABHD5	.	XP_542689.2	.	abhydrolase domain containing 5	-2.08893	3339.37	0.281706	-3.7726	0.000161554	0.0117335	-1.17932	3339.37	0.36369	-0.654267	0.51294	0.804377	1.41896	3339.37	0.281757	1.79175	0.0731728	0.690742	12.263	11.2001	11.943	11.705	12.3667	11.7272	11.5292	12.486	12.1872	11.1928	10.9481	11.3954	11.5627	11.2789	11.5597	11.3432	11.5052	10.9477	11.3087	11.3998	11.3372	11.355	11.9412
gene25454	rna58493,rna58494	protein_coding	485604	ENTPD3	.	XP_542723.3; XP_013962269.1	.	ectonucleoside triphosphate diphosphohydrolase 3	2.5156	1160.14	0.667369	1.99426	0.0461241	0.334838	1.27445	1160.14	0.861392	0.406175	0.684614	0.894006	-1.27065	1160.14	0.667125	-0.517987	0.604468	0.978605	9.22527	10.556	9.86061	10.2103	9.69124	8.01226	8.09906	9.49184	9.34448	10.0229	9.06932	10.3447	8.72787	9.33321	11.7168	9.17282	9.45425	11.0411	10.7333	9.37073	9.35504	8.12114	10.1301
gene25472	gene25472	pseudogene	111091883	LOC111091883	.	.	.	.	-2.42919	21.1186	0.453802	-2.82165	0.00477766	NA	-1.61564	21.1186	0.585591	-1.18189	0.237249	NA	1.34059	21.1186	0.462358	0.914587	0.360409	0.915287	5.05923	3.76312	4.89111	4.19183	5.43376	4.81127	3.95259	4.14081	4.43966	3.75295	3.88136	4.41853	4.12941	4.31954	3.49298	3.88985	3.95952	3.65261	4.04079	4.43956	3.821	3.57973	4.4936
gene25491	rna58576,rna58577,rna58578,rna58579,rna58580,rna58581,rna58582,rna58583,rna58584,rna58585	protein_coding	111089971	HHATL	.	XP_013962018.1; XP_022264234.1; XP_022264233.1; XP_534234.2; XP_005634366.1; XP_022264238.1; XP_022264236.1; XP_022264237.1; XP_005634365.1; XP_022264235.1	.	hedgehog acyltransferase like	-10.8808	182.523	0.695357	-4.95244	7.32885e-07	0.000294038	-12.016	182.523	0.902255	-3.97547	7.02413e-05	0.00399497	-1.82801	182.523	0.70436	-1.23556	0.216624	0.858069	9.02353	5.57989	8.29606	4.70881	8.37445	4.73273	4.98845	9.76205	7.59508	6.32655	5.56388	5.62891	5.46398	5.02921	6.70456	5.69976	5.39493	4.76794	6.78376	5.40303	5.54468	5.48119	8.06841
gene25495	rna58594,rna58595,rna58596,rna58597,rna58598,rna58599,rna58600,rna58601,rna58602,rna58603	protein_coding	485618	ACKR2	.	XP_013962144.1; XP_022264240.1; XP_022264241.1; XP_022264242.1; XP_013962143.1; XP_022264239.1; XP_022264243.1; XP_005634372.1; XP_022264244.1; XP_005634371.1	.	atypical chemokine receptor 2	-2.59975	267.686	0.604529	-2.28008	0.0226032	0.234253	-2.04504	267.686	0.781959	-1.31993	0.186858	0.526442	-1.58934	267.686	0.606183	-1.10268	0.270166	0.873684	9.0598	7.68069	8.04543	7.01195	9.0013	8.46448	7.8076	6.57275	8.38055	9.21212	7.50772	8.1646	8.32586	7.08913	5.93722	5.9815	7.22429	6.96315	8.76667	7.00158	7.83526	6.74922	7.67868
gene25509	rna58637	protein_coding	485626	GPD1L	.	XP_542745.2	.	glycerol-3-phosphate dehydrogenase 1 like	-3.01978	6352.64	0.375926	-4.24137	2.22159e-05	0.00304142	-2.64247	6352.64	0.485359	-2.88835	0.00387272	0.0611961	-1.12396	6352.64	0.376016	-0.448367	0.653888	0.982756	13.5476	11.9531	13.1864	11.7845	13.5217	13.5374	12.6342	13.2936	13.0166	11.8679	11.9945	12.3027	12.9273	12.136	12.0691	11.7871	11.9347	11.8106	11.5226	11.5891	12.3804	11.8032	13.0058
gene25522	rna58664,rna58665	protein_coding	477039	TGFBR2	.	XP_013962149.1; XP_005634388.1	.	transforming growth factor beta receptor 2	-2.32284	9079.38	0.332226	-3.65984	0.000252373	0.015966	-2.10367	9079.38	0.428924	-2.5014	0.0123703	0.123703	-1.07236	9079.38	0.332276	-0.303323	0.761643	0.989147	13.8723	12.6563	13.6285	12.5556	13.835	13.2977	12.7294	13.2138	13.3271	14.2065	12.4517	12.9296	13.078	12.7886	12.2668	12.3639	12.2196	12.8089	13.3995	12.8554	12.9262	12.3621	13.2047
gene25579	rna58788,rna58789,rna58790,rna58791	protein_coding	477051	ZNF385D	.	XP_005634423.1; XP_534248.2; XP_005634425.1; XP_005634424.1	.	zinc finger protein 385D	-2.9133	90.4244	0.444871	-3.46764	0.00052505	0.0244369	-5.06181	90.4244	0.572422	-4.08728	4.36453e-05	0.00277215	1.16858	90.4244	0.449413	0.500112	0.616996	0.980427	6.9373	5.39726	7.96008	5.61846	6.98128	6.10698	6.5452	5.84616	6.1948	7.08386	5.63541	5.61537	5.9389	5.52647	5.00366	6.46773	5.65627	5.20534	5.39813	5.22671	6.14743	5.34603	6.64024
gene25591	rna58802,rna58803,rna58804	protein_coding	610343	SGO1	.	XP_022264294.1; XP_013961958.1; XP_022264295.1	.	shugoshin 1	2.44975	233.09	0.424931	3.04198	0.00235027	0.0634072	6.19649	233.09	0.550316	4.78171	1.7381e-06	0.000309061	1.71768	233.09	0.421639	1.85102	0.0641665	0.659701	6.6823	7.97936	6.13073	8.76027	6.28827	6.92471	7.94628	6.27801	6.67463	7.00372	7.28579	7.21894	8.25161	8.29318	7.82153	7.07402	7.49927	8.09311	7.28088	8.13629	7.88679	7.59125	6.5054
gene25606	rna58832	protein_coding	485650	SATB1	.	XP_022264105.1	.	SATB homeobox 1	-2.37564	504.406	0.504494	-2.4744	0.0133461	0.176014	-1.7359	504.406	0.651676	-1.22098	0.222094	0.574355	-1.0544	504.406	0.505065	-0.151304	0.879736	0.992125	9.76635	8.51772	9.23754	8.4411	9.50275	10.032	9.33871	8.84568	9.44768	8.07454	8.20767	8.94945	9.365	8.84409	8.31236	7.69032	8.79931	7.58334	8.19612	7.89131	8.94576	8.35604	9.15056
gene25621	rna58866,rna58867,rna58868	protein_coding	477056	GALNT15	.	XP_534252.2; XP_022264309.1; .	.	polypeptide N-acetylgalactosaminyltransferase 15	-10.7464	1967.99	0.516393	-6.63406	3.26587e-11	1.6841e-07	-18.7765	1967.99	0.667325	-6.34002	2.29735e-10	5.92335e-07	-1.97635	1967.99	0.517741	-1.89832	0.0576534	0.632537	12.2989	8.87301	12.1211	7.89092	12.4278	9.82393	9.50464	11.3303	10.9008	12.1413	9.22413	10.0914	9.57702	8.39555	8.36018	9.03392	9.10072	9.51151	9.29888	8.41735	9.0803	9.00746	11.037
gene25664	rna58992	protein_coding	100856510	ACKR4	.	XP_005634482.1	.	atypical chemokine receptor 4	-2.72252	215.301	0.571798	-2.52701	0.0115037	0.161638	-6.1827	215.301	0.741349	-3.54521	0.000392307	0.0133678	-2.75898	215.301	0.5765	-2.5397	0.0110949	0.406516	8.69952	7.25461	8.41925	5.79105	7.94854	7.43362	7.89565	6.09655	8.55552	8.99604	5.68378	7.09495	7.88129	6.42253	5.73159	7.49342	6.96524	7.41349	7.06313	7.09016	8.08073	6.96034	8.04667
gene25674	rna59019	protein_coding	608938	BFSP2	.	XP_851599.1	.	beaded filament structural protein 2	2.41594	86.5985	0.634214	2.00655	0.0447972	0.330552	2.71328	86.5985	0.810768	1.77614	0.0757097	0.337412	2.40443	86.5985	0.626261	2.02104	0.0432759	0.587841	4.95357	6.22291	6.04595	7.4895	5.11261	4.86327	5.18676	5.85325	5.73413	5.06407	6.84325	6.71847	5.13	5.86424	6.42015	5.71438	5.90472	5.36666	6.11616	5.16393	5.80962	5.83919	5.25747
gene25679	rna59039	protein_coding	477072	LOC477072	.	XP_534268.4	.	serotransferrin	3.32378	3176.45	0.647768	2.67507	0.00747137	0.127715	2.80704	3176.45	0.836391	1.78033	0.0750227	0.336259	-1.72212	3176.45	0.647668	-1.21079	0.225977	0.859024	10.5284	12.2613	9.98814	11.4771	10.3472	11.4302	11.1201	9.73314	10.3978	9.90966	12.7191	10.9367	12.9298	11.3879	10.3072	9.71696	10.8503	12.8208	11.1529	11.9381	10.9584	9.53306	9.97715
gene25681	rna59041	protein_coding	610830	RAB6B	.	XP_013962232.2	.	RAB6B, member RAS oncogene family	2.47699	495.771	0.45585	2.87066	0.00409618	0.0873173	2.26277	495.771	0.587592	2.00495	0.0449688	0.256137	1.35785	495.771	0.454545	0.970926	0.331585	0.903822	7.80842	9.11889	8.3827	9.56026	7.64405	8.44868	9.03678	7.30258	7.58223	7.76723	9.35739	8.65644	8.80222	9.09926	8.37922	8.03939	8.1443	9.75041	8.8808	9.25998	9.157	8.18056	7.9803
gene25682	rna59042	protein_coding	485668	SLCO2A1	PGT	NP_001011558.1	.	solute carrier organic anion transporter family member 2A1	2.61246	686.994	0.560875	2.47008	0.0135083	0.177361	3.78849	686.994	0.72488	2.65095	0.00802647	0.0967052	-1.18307	686.994	0.560353	-0.432825	0.665142	0.983991	8.50523	9.89089	7.72753	9.64835	8.89794	8.64129	9.11986	7.40482	8.32222	8.87924	10.279	9.59921	9.92292	8.83734	8.16035	7.35653	8.26135	10.0109	9.97232	10.2568	9.4963	8.32821	7.90722
gene25711	rna59101,rna59102	protein_coding	610961	IL20RB	.	XP_022264374.1; XP_005634529.1	.	interleukin 20 receptor subunit beta	3.93701	239.371	0.693925	2.84916	0.00438349	0.0904167	4.60391	239.371	0.896218	2.45795	0.0139733	0.132455	1.02252	239.371	0.691453	0.046463	0.962941	0.998536	6.37092	8.3497	6.17921	8.38177	5.96624	6.84258	7.28657	6.13609	6.82542	6.45393	7.06908	6.34895	7.02121	8.17447	6.87104	5.83781	7.98633	8.98487	7.14534	9.38971	7.08298	6.24784	6.59779
gene25751	rna59168,rna59169,rna59170,rna59171,rna59172,rna59173,rna59174,rna59175,rna59176,rna59177,rna59178	protein_coding	477091	NMNAT3	.	XP_022264399.1; XP_013962193.1; XP_005634567.1; XP_013962194.1; XP_022264400.1; XP_022264402.1; XP_013962196.1; XP_005634563.1; XP_022264398.1; XP_013962192.1; XP_022264401.1	.	nicotinamide nucleotide adenylyltransferase 3	-2.27419	658.605	0.406942	-2.91283	0.00358165	0.0819646	-4.1394	658.605	0.526167	-3.895	9.81968e-05	0.0049644	-1.99315	658.605	0.408248	-2.43736	0.0147947	0.438219	10.1479	8.96257	10.0171	7.96776	9.97777	10.099	9.35066	9.71887	10.0465	8.78138	8.64216	8.89357	9.40019	8.82655	8.94567	9.26105	8.7597	8.52448	8.68743	8.39807	9.7621	8.92687	9.7131
gene25760	rna59196,rna59197,rna59198,rna59199,rna59200,rna59201	lncRNA	102154628	LOC102154628	.	.; .; .; .; .; .	.	uncharacterized LOC102154628	9.09887	79.6101	0.820699	3.88168	0.000103738	0.00827229	7.19656	79.6101	1.05266	2.70488	0.00683287	0.0883185	1.05526	79.6101	0.804299	0.0964712	0.923146	0.995386	3.64466	6.83092	4.05805	6.90946	4.88433	4.72955	3.97119	4.01041	4.26806	4.23723	4.60216	4.57754	4.90362	5.54774	5.07516	5.71284	6.24178	8.7128	5.15636	5.09489	4.49627	5.20756	4.7854
gene25807	rna59312,rna59313,rna59314	protein_coding	611495	PLSCR4	.	XP_005634605.1; XP_022264431.1; XP_005634603.1	.	phospholipid scramblase 4	-2.34797	431.14	0.413641	-2.977	0.00291082	0.0721641	-2.58263	431.14	0.534103	-2.56288	0.0103809	0.111561	1.00623	431.14	0.414443	0.0216162	0.982754	0.999518	9.38085	8.14894	9.52751	8.15791	9.27736	8.93874	8.78416	7.78241	9.33159	9.43973	8.89022	8.11833	8.64374	8.11542	7.65414	7.61248	8.48113	8.56994	8.17686	8.24526	8.28126	7.62974	9.11164
gene25825	rna59342,rna59343,rna59344	protein_coding	403836	AGTR1	.	XP_022264438.1; XP_005634609.1; XP_003433209.1	.	angiotensin II receptor type 1	-3.29357	357.627	0.597933	-2.876	0.00402756	0.08702	-5.46728	357.627	0.772195	-3.17384	0.00150438	0.0329642	-1.18627	357.627	0.599319	-0.41119	0.680933	0.984653	9.22138	7.50096	9.70641	7.25519	8.57428	9.09701	8.04246	7.36146	8.82613	9.32919	6.45296	7.40406	8.59777	7.26438	6.30595	7.39536	6.98586	6.33444	8.27972	8.07462	8.28398	6.30694	8.20113
gene25827	rna59346	protein_coding	485707	CPA3	.	XP_542828.2	.	carboxypeptidase A3	-2.57152	507.631	0.62545	-2.17863	0.0293592	0.268591	-6.05601	507.631	0.807516	-3.21773	0.0012921	0.0298769	-1.22712	507.631	0.626279	-0.471486	0.637294	0.982732	9.45555	8.09264	10.3961	7.79785	8.46745	8.09379	8.56252	8.22313	9.30984	10.0605	7.0927	7.91856	8.07782	7.89089	6.41191	7.47139	8.56517	7.9113	8.84808	8.81548	8.80903	7.45981	7.99267
gene25837	rna59382	protein_coding	611632	LOC611632	.	XP_854412.2	.	ceruloplasmin-like	13.7656	23609.4	1.14574	3.30181	0.000960642	0.036013	5.08675	23609.4	1.4791	1.58661	0.112602	0.411712	-1.39842	23609.4	1.14568	-0.422282	0.67282	0.984653	11.4396	15.2227	12.3921	14.7389	10.201	10.5106	13.2408	10.5795	10.6988	11.8675	16.4413	15.8668	10.5311	14.7299	13.0414	11.5879	13.7837	12.0617	12.7981	10.9289	13.5896	13.3467	10.3396
gene25876	rna59436	protein_coding	485718	GPR87	.	XP_542839.2	.	G protein-coupled receptor 87	5.858	166.021	0.823565	3.09679	0.00195628	0.0558369	57.1688	166.021	1.08556	5.3771	7.56942e-08	3.44409e-05	2.98563	166.021	0.815179	1.93581	0.0528904	0.621365	4.67154	7.22136	2.96792	8.79964	4.54742	4.25747	4.68566	4.68877	5.33835	6.29653	4.72725	5.17173	5.62079	5.18473	6.46971	4.76265	6.61292	7.35154	6.25908	8.28641	7.52033	5.28457	4.78095
gene25878	rna59439,rna59440,rna59441,rna59442	protein_coding	442958	P2RY12	P2Y12	XP_005634210.1; XP_005634211.1; XP_013961951.1; NP_001003365.1	.	purinergic receptor P2Y12	-2.2696	132.606	0.534289	-2.21311	0.0268903	0.256303	-3.70825	132.606	0.689596	-2.7418	0.00611027	0.0824833	-1.05036	132.606	0.536606	-0.132089	0.894914	0.993423	7.53545	6.35128	8.17196	6.28068	7.24672	6.5317	6.25809	7.55239	7.29509	7.54109	6.20223	6.31558	6.78491	5.39901	6.35866	6.35544	6.13719	6.39537	6.99903	6.49193	7.26612	5.24353	7.66207
gene25928	rna59553,rna59554,rna59555	protein_coding	612006	KCNAB1	.	XP_022264489.1; XP_003433219.1; XP_013962045.1	.	potassium voltage-gated channel subfamily A member regulatory beta subunit 1	-2.2489	82.2019	0.523635	-2.23289	0.0255564	0.250702	-1.74658	82.2019	0.678478	-1.18579	0.235704	0.590118	-1.11921	82.2019	0.527092	-0.308263	0.757882	0.98826	7.12331	5.95645	6.59702	5.79329	7.15394	5.78618	5.73097	6.2652	7.09843	6.99453	5.38265	5.91606	5.63213	5.24602	5.28804	5.87655	6.12866	5.02447	6.03151	5.95407	5.13277	7.35184	6.15672
gene25980	rna59668	protein_coding	474355	THBD	TM	NP_001006954.1	.	thrombomodulin	-2.11597	523.211	0.497486	-2.17356	0.0297381	0.270935	-3.04642	523.211	0.642988	-2.49945	0.0124388	0.124067	-1.79927	523.211	0.498564	-1.69971	0.0891863	0.733323	9.799	8.71713	9.47739	7.86998	10.1905	9.0894	8.06765	7.98164	9.3876	9.83083	7.87952	9.04237	9.27816	8.02471	7.89331	7.38699	8.30199	8.00961	9.54804	9.34152	8.84637	7.86426	8.91425
gene26074	rna59894,rna59895	protein_coding	477149	FLRT3	.	XP_005634825.1; XP_857948.1	.	fibronectin leucine rich transmembrane protein 3	-2.90056	269.386	0.500537	-3.06937	0.00214512	0.0594576	-1.8144	269.386	0.647274	-1.32787	0.184222	0.524035	-1.12117	269.386	0.50197	-0.328718	0.742369	0.987608	9.05251	7.51445	8.20982	7.34953	9.22194	7.7258	8.07841	9.41025	7.89047	7.31661	7.71832	7.17474	8.42391	7.81768	7.95974	6.65716	7.89139	7.06782	7.25488	7.59452	6.88459	7.05646	8.2147
gene26182	rna60143,rna60144,rna60145	protein_coding	485793	HSPA12B	.	XP_022264532.1; XP_851446.2; XP_022264531.1	.	heat shock protein family A (Hsp70) member 12B	-2.78667	459.933	0.470175	-3.14467	0.00166276	0.0508523	-3.07693	459.933	0.607752	-2.66801	0.00763012	0.0936513	-1.46888	459.933	0.471461	-1.17659	0.239361	0.864999	9.7672	8.28828	9.35569	7.73429	9.59493	9.32271	7.99146	8.3814	9.54403	9.83471	7.82544	8.79914	8.60712	7.69115	7.07215	8.05618	7.80989	8.0823	9.48629	7.81852	8.71943	7.73906	8.8904
gene26185	rna60149,rna60150,rna60151,rna60152,rna60153,rna60154,rna60155,rna60156,rna60157,rna60158,rna60159,rna60160,rna60161,rna60162,rna60163,rna60164,rna60165,rna60166,rna60167,rna60168	protein_coding	485795	ADAM33	.	XP_005634891.1; XP_022264643.1; XP_005634894.1; XP_005634893.1; XP_005634895.1; XP_022264644.1; XP_022264645.1; XP_005634899.1; .; XP_005634896.1; XP_005634897.1; XP_022264648.1; XP_013962610.1; XP_013962614.1; XP_013962615.1; XP_022264650.1; XP_022264646.1; XP_022264649.1; XP_013962616.1; XP_022264647.1	.	ADAM metallopeptidase domain 33	-2.99546	452.004	0.569243	-2.7805	0.00542758	0.104434	-4.476	452.004	0.734758	-2.94275	0.00325311	0.0546423	1.08764	452.004	0.570006	0.212635	0.831611	0.990308	9.40365	7.82048	10.1044	7.94273	9.104	9.32466	8.35304	7.8283	9.17323	9.33758	7.60475	7.64848	8.48351	7.44396	6.42505	7.22838	7.62694	8.7426	8.84606	7.01937	8.59081	6.85628	9.07788
gene26192	rna60178,rna60179,rna60180,rna60181,rna60182,rna60183	protein_coding	485796	SLC4A11	.	XP_005634911.1; XP_005634912.1; XP_542919.3; XP_005634908.1; XP_005634909.1; XP_005634910.1	.	solute carrier family 4 member 11	3.20986	447.441	0.401786	4.18758	2.8195e-05	0.00346171	3.78651	447.441	0.516164	3.72143	0.000198099	0.0083773	2.21118	447.441	0.398758	2.87095	0.0040924	0.316936	7.04863	8.73154	7.95583	9.87655	7.40651	7.78401	7.30155	7.26517	7.50659	8.22774	7.8361	8.19734	7.84173	8.27864	8.38125	8.1746	9.22211	9.09052	8.70588	8.96256	8.81394	8.55296	7.69786
gene26253	rna60321,rna60322,rna60323,rna60324,rna60325,rna60326,rna60327	protein_coding	609572	RAD21L1	.	XP_022264918.1; XP_013962322.1; XP_013962323.1; XP_013962321.1; XP_022264917.1; XP_851946.2; XP_022264916.1	.	RAD21 cohesin complex component like 1	-2.11753	95.1884	0.456706	-2.36998	0.0177892	0.207246	-2.99422	95.1884	0.591585	-2.67448	0.00748459	0.0928521	-1.35431	95.1884	0.461313	-0.948516	0.342867	0.908304	7.21658	6.13223	7.27783	5.69317	7.06136	6.98181	5.78148	7.36081	7.01787	5.80839	6.33675	6.75298	6.41639	5.76866	6.4089	6.05545	6.22778	5.05057	5.73042	5.62866	6.70946	6.00212	7.15837
gene26262	rna60349,rna60350,rna60351,rna60352,rna60353,rna60354	protein_coding	100856604	SLC52A3	.	XP_003639889.2; XP_005634954.1; XP_005634953.1; XP_005634957.1; XP_005634956.1; XP_005634955.1	.	solute carrier family 52 member 3	6.51875	307.653	0.737653	3.66649	0.000245904	0.0158458	2.40833	307.653	0.947062	1.33891	0.180599	0.519208	1.71619	307.653	0.733104	1.06289	0.287833	0.882656	5.66541	8.3682	7.87915	9.14758	6.61304	5.60425	5.77753	6.40097	6.2035	7.25074	7.16589	7.99323	5.76039	7.4355	8.3205	6.48915	6.66835	9.65571	7.28685	8.20859	7.64983	7.71688	5.85258
gene26316	rna60446,rna60447,rna60448,rna60449	protein_coding	609856	CCM2L	.	XP_022264810.1; XP_022264811.1; XP_022264808.1; XP_022264809.1	.	CCM2 like scaffolding protein	-2.58323	166.722	0.475303	-2.88065	0.00396861	0.0859866	-2.54684	166.722	0.614719	-2.19402	0.0282338	0.200081	-1.16436	166.722	0.477741	-0.459538	0.645848	0.982732	8.18632	6.81599	7.94672	6.59871	7.55841	7.73835	6.51554	6.96009	8.36185	8.26187	6.36801	7.42616	7.31215	6.47715	5.46809	6.54742	6.62049	6.83695	7.8533	6.80905	7.00656	6.07361	7.60592
gene26359	rna60539,rna60540	protein_coding	610008	PXMP4	.	XP_005635003.1; XP_852479.2	.	peroxisomal membrane protein 4	-2.04787	2288.59	0.245392	-4.21418	2.50685e-05	0.00323175	-2.0164	2288.59	0.316916	-3.19258	0.00141007	0.0318472	-1.11325	2288.59	0.245635	-0.630127	0.528611	0.965412	11.7953	10.7611	11.6184	10.6064	11.759	11.8451	11.0197	11.5947	11.7264	10.6928	10.777	10.7608	11.1719	10.7763	10.8943	10.6537	10.8576	10.8605	10.7015	11.0736	10.9088	10.8021	11.2966
gene26381	rna60578,rna60579,rna60580,rna60581,rna60582,rna60583,rna60584	protein_coding	610064	TP53INP2	.	XP_005635010.1; XP_022265092.1; XP_005635009.1; XP_022265093.1; XP_005635012.1; XP_022265094.1; XP_013962386.1	.	tumor protein p53 inducible nuclear protein 2	2.0037	1528.52	0.294124	3.409	0.000652013	0.0283333	2.3843	1528.52	0.379605	3.30228	0.000959006	0.024552	1.25032	1528.52	0.293671	1.09747	0.272438	0.876583	9.76229	10.7651	9.83393	11.0872	9.8001	9.63896	10.1828	9.99889	9.63728	10.5692	10.5348	10.5734	10.271	10.2776	10.8164	11.2634	10.6749	10.166	10.9536	10.0315	10.8962	10.4235	9.86392
gene26385	rna60597,rna60598,rna60599,rna60600	protein_coding	485847	GGT7	.	XP_022264741.1; XP_864023.2; XP_022264740.1; XP_022264742.1	.	gamma-glutamyltransferase 7	-2.01837	969.215	0.461439	-2.19572	0.0281118	0.26325	-3.11227	969.215	0.596126	-2.74769	0.00600171	0.0815158	-1.82025	969.215	0.462054	-1.87021	0.0614552	0.648179	10.6434	9.63019	10.4041	8.76562	10.8568	10.7814	9.95775	9.97658	10.2008	8.42194	9.88968	9.67101	9.91764	9.81576	9.40136	9.7405	9.55296	8.4798	9.03608	9.26707	10.1014	9.52398	10.0065
gene26395	rna60614,rna60615,rna60616	protein_coding	485848	PROCR	EPCR	XP_005635023.1; XP_005635024.1; NP_001301059.1	.	protein C receptor	-2.45036	300.904	0.495966	-2.60702	0.00913337	0.142146	-1.37758	300.904	0.64113	-0.720808	0.471028	0.780924	-1.0011	300.904	0.496868	-0.00320648	0.997442	0.99995	9.07822	7.7845	8.24604	7.78355	8.6665	7.82128	7.22502	7.73354	9.15946	9.48033	6.75475	8.03648	8.25063	7.43172	7.10108	7.16472	7.2141	8.10085	8.61298	8.20106	8.11672	6.7552	7.86697
gene26432	rna60765,rna60766,rna60767,rna60768,rna60769,rna60770,rna60771,rna60772,rna60773	protein_coding	610279	DSN1	.	XP_013962539.1; XP_022264989.1; XP_013962536.1; XP_013962540.1; XP_013962538.1; XP_013962537.2; XP_005635069.3; XP_022264988.1; XP_022264987.1	.	DSN1 homolog, MIS12 kinetochore complex component	2.26793	1038.31	0.464154	2.54522	0.0109208	0.157012	4.84452	1038.31	0.599461	3.79733	0.000146261	0.00676402	1.55531	1038.31	0.463577	1.37453	0.169276	0.819297	8.98652	10.1686	8.52964	10.8057	8.88562	9.52681	9.84771	8.373	9.17	8.96399	9.66859	10.1909	10.0965	9.60739	10.1666	10.0878	11.149	9.30645	9.35431	9.61662	9.22534	8.99244	8.96372
gene26456	rna60844	protein_coding	485867	TGM2	.	XP_542991.4	.	transglutaminase 2	-2.94851	1982.45	0.652837	-2.38955	0.0168689	0.202258	1.52146	1982.45	0.842961	0.718252	0.472602	0.782276	1.4854	1982.45	0.6529	0.874332	0.381938	0.926456	11.9107	10.3507	10.3162	10.9216	11.4515	10.5826	9.4558	10.2809	11.2907	12.549	9.04378	10.1906	10.2137	9.60675	10.3048	10.2565	9.25377	9.63031	11.7529	9.90154	10.9548	8.90359	10.3905
gene26466	rna60876	protein_coding	100685988	ADIG	.	XP_003433311.2	.	adipogenin	-8.18512	54.6219	0.659667	-4.59778	4.27022e-06	0.00105644	-36.9998	54.6219	0.857605	-6.07441	1.24444e-09	2.40643e-06	-1.18836	54.6219	0.693584	-0.358965	0.719621	0.987608	6.03845	2.99632	7.96414	2.75214	6.81977	4.08883	4.07534	4.69387	3.77636	5.46847	3.66017	3.4993	4.03644	3.45157	3.4184	3.60031	3.42892	3.67225	4.0664	3.46089	4.00168	3.44057	3.82545
gene26471	rna60882,rna60883	protein_coding	485871	PPP1R16B	.	XP_022264537.1; XP_022264536.1	.	protein phosphatase 1 regulatory subunit 16B	-3.69926	792.764	0.387824	-4.86622	1.13752e-06	0.000391054	-2.52176	792.764	0.500886	-2.66415	0.0077184	0.0943903	1.0835	792.764	0.388487	0.297823	0.765838	0.989763	10.6354	8.74793	10.1982	8.86375	10.1758	9.92918	8.97042	9.5005	10.3689	10.9436	8.73259	8.79582	9.24882	8.65717	8.38811	8.99752	8.66345	8.61669	9.76742	8.75851	9.27444	8.67706	9.93126
gene26533	rna61030,rna61031	protein_coding	610928	WISP2	.	XP_005635161.1; XP_853607.1	.	WNT1 inducible signaling pathway protein 2	-2.60417	1985.6	0.513378	-2.68968	0.00715206	0.125161	-6.25115	1985.6	0.662938	-3.98849	6.64962e-05	0.00380998	-1.79991	1985.6	0.513759	-1.65044	0.0988532	0.750712	11.6564	10.2758	12.0718	9.42772	11.371	10.7189	9.78525	10.3513	11.5228	12.0524	10.394	9.57549	10.031	9.3649	9.09019	11.5455	9.29438	10.2678	10.9323	9.98155	10.5636	9.79075	11.5385
gene26547	rna61048,rna61049,rna61050,rna61051,rna61052,rna61053	protein_coding	485891	MATN4	.	XP_003433321.2; XP_543015.4; XP_005635167.1; XP_013962773.1; XP_022264872.1; XP_022264873.1	.	matrilin 4	2.00732	1618.39	0.472558	2.12729	0.0333957	0.286699	1.17137	1618.39	0.609854	0.374177	0.708273	0.906019	-1.00493	1618.39	0.472334	-0.0150264	0.988011	0.999947	9.85619	10.8614	10.6262	10.8542	9.85669	10.0862	9.9876	10.3652	10.0535	9.99728	11.298	10.2717	10.8391	10.3001	9.96251	11.4859	9.92477	10.468	10.7975	10.8475	10.0709	10.6051	10.0466
gene26554	rna61065	protein_coding	485895	SPINT3	.	XP_013962786.1	.	serine peptidase inhibitor, Kunitz type 3	-5.60605	4101.87	0.833342	-2.98435	0.00284181	0.070927	-28.1234	4101.87	1.07607	-4.4734	7.69873e-06	0.000863039	-2.83642	4101.87	0.833762	-1.80396	0.0712382	0.680534	12.8466	10.3597	13.6693	8.85548	12.2092	12.5381	11.4709	10.285	13.0593	9.7101	8.52199	10.3367	11.1542	9.87325	9.75374	10.1739	10.8129	8.62769	8.77838	8.20949	10.7472	11.5794	12.5268
gene26571	rna61084,rna61085,rna61086,rna61087	protein_coding	100686167	WFDC3	.	.; XP_013962731.1; XP_005635176.1; XP_022264625.1	.	WAP four-disulfide core domain 3	6.51822	971.558	0.529071	5.11175	3.19189e-07	0.000189918	2.70144	971.558	0.682764	2.09989	0.0357383	0.227846	-1.95903	971.558	0.528063	-1.83716	0.0661856	0.661882	7.96193	10.6663	8.26265	9.69626	8.24304	8.11648	8.55252	8.56774	8.44331	8.94478	8.60513	9.18421	9.09518	8.95759	9.43106	10.2348	8.64259	11.9233	10.3891	10.4593	10.0975	9.48283	8.5133
gene26574	rna61096	protein_coding	485899	TNNC2	.	XP_543023.2	.	troponin C2, fast skeletal type	-5.68131	363.281	1.02053	-2.45581	0.0140567	0.181063	-18.841	363.281	1.31659	-3.21724	0.00129428	0.0298769	1.55098	363.281	1.02185	0.619646	0.535491	0.965412	8.38993	5.88544	10.7524	6.51726	5.44748	6.0644	4.996	8.06973	5.04704	8.84326	5.54743	5.11529	5.37382	5.07548	5.09631	7.48257	4.8297	4.89732	6.17988	5.0112	5.33044	6.34991	10.0693
gene26585	rna61117	protein_coding	403885	MMP9	.	NP_001003219.1	.	matrix metallopeptidase 9	-2.82301	2908.67	0.758118	-1.97493	0.0482757	0.34321	2.51817	2908.67	0.978996	1.36096	0.173525	0.510033	1.08116	2908.67	0.758175	0.14849	0.881956	0.992247	12.5957	11.0985	9.87888	11.2111	10.5851	11.4752	13.3546	10.1442	10.9473	11.7558	10.2164	11.3248	11.7779	11.3787	11.6695	10.0993	8.98406	10.0556	10.9467	8.81494	10.7123	10.7889	9.97806
gene26589	rna61132,rna61133,rna61134,rna61135	protein_coding	485906	CDH22	.	XP_543030.2; XP_022264771.1; XP_022264768.1; XP_022264769.1	.	cadherin 22	-3.90017	171.027	0.533414	-3.68107	0.000232254	0.0153288	-7.20759	171.027	0.693282	-4.11019	3.95341e-05	0.00259149	-2.46566	171.027	0.540765	-2.40765	0.0160556	0.449072	8.55904	6.59474	8.14312	5.29249	8.18151	7.0927	6.14284	7.37539	8.15956	8.77961	6.3318	7.00611	7.2097	5.66827	5.50356	6.33238	6.91873	5.36635	7.18721	5.9824	7.08697	7.09426	7.52984
gene26602	rna61148,rna61149	protein_coding	485910	SLC13A3	.	XP_543034.2; XP_022264549.1	.	solute carrier family 13 member 3	4.20992	640.536	0.721598	2.87389	0.00405449	0.0872364	1.97292	640.536	0.930534	1.05352	0.292103	0.646991	1.12051	640.536	0.720515	0.227829	0.819779	0.990308	7.56972	9.64377	8.8277	9.80796	8.10742	7.55184	8.11045	7.65053	8.48228	7.69833	10.0215	10.0309	7.6725	9.07937	10.2798	7.87087	9.58338	9.25578	8.3015	7.69532	7.51566	8.92848	7.95688
gene26604	rna61151,rna61152,rna61153,rna61154,rna61155,rna61156	protein_coding	485911	SLC2A10	.	XP_022264813.1; .; .; XP_005635198.1; XP_022264814.1; XP_005635195.1	.	solute carrier family 2 member 10	2.20915	1385.81	0.294066	3.88856	0.000100843	0.00812518	1.66689	1385.81	0.379332	1.9433	0.0519796	0.276047	1.03895	1385.81	0.29357	0.187757	0.851067	0.99147	9.54863	10.6929	10.0106	10.748	9.53586	10.0915	10.284	9.36127	9.81514	9.73722	10.9099	10.7868	10.1863	10.5152	10.4255	10.0698	10.8229	10.9368	10.5046	10.2007	9.79521	10.6967	9.77655
gene26609	rna61181	lncRNA	102156168	LOC102156168	.	.	.	uncharacterized LOC102156168	-2.91933	44.4191	0.535246	-2.88771	0.00388054	0.0853634	-2.53725	44.4191	0.688245	-1.95173	0.0509703	0.273884	1.44655	44.4191	0.539753	0.986773	0.323754	0.898154	6.10317	4.55394	6.43379	5.08459	6.41557	5.22293	5.03876	5.67017	5.77765	4.84008	5.0774	4.70371	4.96395	4.28993	5.09411	4.53993	4.18295	4.80064	5.09135	4.43631	5.41012	4.42014	5.74526
gene26652	rna61265,rna61266,rna61267,rna61268,rna61269,rna61270,rna61271,rna61272,rna61273,rna61274	protein_coding	485925	RIPOR3	.	XP_022265238.1; XP_022265239.1; XP_022265234.1; XP_022265237.1; XP_022265236.1; XP_022265235.1; XP_022265232.1; XP_022265240.1; XP_022265233.1; XP_022265241.1	.	RIPOR family member 3	-4.06035	329.687	0.426275	-4.74249	2.11106e-06	0.000677964	-4.24812	329.687	0.550799	-3.78872	0.000151424	0.00693528	-1.05818	329.687	0.428317	-0.190487	0.848927	0.991044	9.3338	7.31161	9.31729	7.23108	9.41083	8.98904	7.97412	8.52148	8.73962	8.82867	7.77141	7.92282	8.02117	7.20594	7.58036	7.69908	7.90452	6.35428	7.54762	6.74774	7.84223	6.78674	8.67525
gene26844	rna61722	protein_coding	485984	SOX18	.	XP_003433278.2	.	SRY-box 18	-2.59248	226.63	0.482453	-2.84863	0.00439073	0.0904455	-1.80046	226.63	0.623632	-1.36036	0.173715	0.510033	1.0002	226.63	0.483818	0.000584425	0.999534	0.99995	8.6568	7.28169	8.13209	7.28333	8.31833	8.47579	6.78235	7.32729	8.60037	8.67606	7.01912	7.71983	7.83822	6.82357	5.8715	7.08783	7.08929	7.18876	8.2181	7.49581	7.42353	6.86186	7.89433
gene26907	rna61879,rna61880,rna61881,rna61882,rna61883,rna61884,rna61885	protein_coding	100687136	SERTM1	.	XP_022265520.1; XP_022265524.1; XP_005635511.1; XP_013962911.1; XP_022265521.1; XP_022265522.1; XP_022265523.1	.	serine rich and transmembrane domain containing 1	3.86137	2413.01	0.819321	2.37894	0.0173626	0.205038	-1.36856	2413.01	1.05771	-0.42796	0.66868	0.886107	-3.13977	2413.01	0.819268	-2.0148	0.0439257	0.590137	9.98984	11.9389	10.7409	10.2882	8.77901	10.104	10.2354	10.6741	10.2286	9.32819	10.0764	11.5505	10.6104	11.5472	12.749	10.4827	12.6569	8.4021	8.64214	8.26973	8.50316	11.5433	10.2381
gene26910	rna61889,rna61890,rna61891,rna61892	protein_coding	477302	CCNA1	.	XP_022265527.1; XP_022265526.1; XP_022265525.1; XP_022265528.1	.	cyclin A1	2.27858	126.854	0.574235	2.06908	0.0385389	0.306715	2.13075	126.854	0.73916	1.47649	0.139813	0.459215	1.28657	126.854	0.570749	0.636937	0.524166	0.964611	5.97417	7.16473	6.43659	7.52679	6.38181	6.67848	6.4671	5.78775	6.04944	5.6097	6.14408	7.56492	6.56643	7.00388	7.61049	6.49166	7.63037	5.83653	5.46705	6.31563	6.30183	7.35631	6.12007
gene26957	rna62003	protein_coding	607846	N4BP2L1	.	XP_022265741.1	.	NEDD4 binding protein 2 like 1	-2.34582	1005.76	0.270395	-4.54924	5.384e-06	0.00122486	-2.68954	1005.76	0.349256	-4.08687	4.37237e-05	0.00277215	-1.10982	1005.76	0.271013	-0.554676	0.579116	0.973241	10.6481	9.41769	10.6947	9.26698	10.4181	10.1654	9.87378	10.6595	10.4719	10.2568	9.57887	9.75765	9.68441	9.61672	9.25345	9.9622	9.6813	8.74929	9.72515	9.00346	9.94543	9.05573	10.6147
gene26978	rna62037	protein_coding	607966	MEDAG	.	XP_013962818.1	.	mesenteric estrogen dependent adipogenesis	-3.14831	3047.32	0.642154	-2.57661	0.00997744	0.149131	-2.06847	3047.32	0.828942	-1.26494	0.205893	0.551572	2.08926	3047.32	0.64218	1.65529	0.0978655	0.748643	12.1114	10.4568	12.5683	11.5198	12.172	10.3463	10.3734	10.9467	10.7448	12.8183	10.2455	10.4195	10.5652	9.98687	10.5836	10.9803	9.51479	11.072	11.5342	10.3035	10.2994	10.1265	11.1526
gene27037	rna62163,rna62164,rna62165,rna62166,rna62167,rna62168,rna62169	protein_coding	477331	WASF3	.	XP_022265847.1; XP_005635582.1; XP_022265843.1; XP_022265846.1; XP_022265845.1; XP_022265848.1; XP_022265849.1	.	WAS protein family member 3	-2.26436	455.975	0.366451	-3.21763	0.00129254	0.0432804	-2.31287	455.975	0.473529	-2.55461	0.0106307	0.11334	-1.15081	455.975	0.367434	-0.551528	0.581271	0.973711	9.54026	8.36053	9.36776	8.15747	10.0454	8.36245	8.6058	8.30878	8.97808	9.62038	8.77759	8.69009	8.64689	8.35869	7.84385	8.45404	8.75702	8.37184	8.35428	8.60847	8.14856	7.90758	8.99285
gene27067	rna62249,rna62250,rna62251,rna62252,rna62253	protein_coding	486043	SGCG	.	XP_022265270.1; XP_005635440.1; XP_022265269.1; XP_005635441.1; NP_001014298.1	.	sarcoglycan gamma	-4.92488	159.627	0.752216	-3.05775	0.00223005	0.060952	-20.3172	159.627	0.97409	-4.46019	8.18856e-06	0.000886932	-1.83823	159.627	0.759658	-1.1562	0.247598	0.867588	7.95017	5.64964	9.11619	4.76856	8.60903	5.51199	5.70173	5.64086	5.46625	7.85573	6.52964	5.88445	5.86161	4.54703	4.85849	6.1703	4.32787	4.80684	5.57798	6.07985	6.45213	5.45771	7.18171
gene27159	rna62456,rna62457,rna62458	protein_coding	486771	GALNT7	.	XP_022265433.1; XP_022265432.1; XP_022265434.1	.	polypeptide N-acetylgalactosaminyltransferase 7	2.13663	2228.14	0.476123	2.30053	0.0214179	0.228036	-1.08711	2228.14	0.614586	-0.196067	0.844558	0.953387	-1.47694	2228.14	0.476021	-1.1819	0.237245	0.863202	10.3863	11.4817	11.0397	10.9192	10.5051	9.77037	11.1711	10.3488	10.3849	10.6516	10.9713	11.8317	10.4331	11.8374	11.6109	10.552	11.7196	11.771	10.4075	10.598	9.98995	10.9589	10.3417
gene27164	rna62464	protein_coding	100686672	SCRG1	.	XP_022265637.1	.	stimulator of chondrogenesis 1	9.5895	1589.49	0.806366	4.04464	5.24042e-05	0.00523768	10.4999	1589.49	1.04233	3.25454	0.00113577	0.0274821	-2.21299	1589.49	0.805764	-1.42225	0.154953	0.810321	8.22456	11.4867	6.94876	10.3407	7.53091	8.1129	9.93717	7.78491	7.94089	8.26901	11.3353	10.4499	10.999	10.4742	9.51288	10.0201	9.79581	11.9813	9.56401	11.7298	8.54688	10.046	7.6289
gene27203	rna62552,rna62553,rna62554	protein_coding	477365	LOC477365	.	XP_534558.3; XP_005635708.1; XP_005635710.1	.	L-threonine 3-dehydrogenase, mitochondrial	-2.89438	129.947	0.627278	-2.4443	0.0145134	0.184404	-1.22907	129.947	0.81246	-0.366249	0.714179	0.907527	-1.08725	129.947	0.629438	-0.191741	0.847945	0.99098	8.06221	6.52779	6.70719	6.4084	7.44943	7.30638	8.17614	7.71305	7.04501	6.3304	5.65251	5.57141	6.64867	6.92246	5.99288	5.68175	7.36344	5.51667	5.99512	7.72619	5.88797	5.71856	6.89425
gene27246	rna62661,rna62662	protein_coding	477371	PBK	.	XP_013962947.1; XP_534564.1	.	PDZ binding kinase	2.16473	444.888	0.542098	2.05532	0.0398479	0.311494	11.7656	444.888	0.702341	5.06379	4.11009e-07	0.000117746	2.28337	444.888	0.540691	2.20304	0.027592	0.531412	7.61858	8.73439	6.37	9.9258	7.02633	8.2294	8.84823	6.87328	7.09722	7.21092	7.84619	7.7947	9.30776	9.29154	9.05527	7.76088	8.12132	8.59511	7.79423	8.60501	8.46528	7.26998	6.93347
gene27247	rna62663,rna62664	protein_coding	486098	ESCO2	.	XP_022265548.1; XP_543224.2	.	establishment of sister chromatid cohesion N-acetyltransferase 2	2.34497	652.029	0.552622	2.22498	0.0260829	0.253772	10.6694	652.029	0.71468	4.77893	1.76228e-06	0.000309541	2.26981	652.029	0.551592	2.14392	0.0320392	0.547041	8.06604	9.29675	7.06496	10.4795	7.37506	8.30894	9.40346	7.34139	7.6665	8.13932	8.50075	8.09793	9.73042	9.67585	9.43201	7.84586	8.93175	9.4746	8.49648	9.07495	9.47066	7.67498	7.78609
gene27284	rna62749,rna62750,rna62751	protein_coding	100684965	DOCK5	.	XP_003433384.1; XP_022265750.1; XP_005635752.1	.	dedicator of cytokinesis 5	2.85143	3001.1	0.322666	4.68499	2.79979e-06	0.000802088	2.30775	3001.1	0.41637	2.89764	0.00375984	0.0602119	1.14582	3001.1	0.322347	0.609212	0.542384	0.966633	10.3254	11.8373	10.8269	12.0337	10.6458	10.6857	11.05	10.4294	10.4833	11.0049	11.8604	11.695	11.1392	11.3438	11.709	10.4382	12.17	12.1505	11.3282	11.8748	11.1491	11.8098	10.4405
gene27294	rna62763	protein_coding	608742	ADAMDEC1	.	XP_005635754.1	.	ADAM like decysin 1	-3.15719	350.321	0.766291	-2.1645	0.0304257	0.273454	1.46366	350.321	0.992243	0.553874	0.579665	0.842644	-1.74921	350.321	0.767465	-1.05113	0.293199	0.88362	9.75123	8.09252	6.73591	7.28586	6.73317	5.78188	5.89317	7.76414	6.75517	10.8473	7.22716	8.12436	6.54338	6.98623	8.22349	6.72921	6.28964	7.75069	8.7131	8.15786	8.32467	7.69908	7.42251
gene27335	rna62847	protein_coding	486129	REEP4	.	XP_543255.3	.	receptor accessory protein 4	2.06469	1259.61	0.339979	3.07643	0.00209493	0.0586685	1.80382	1259.61	0.438626	1.94028	0.052346	0.276947	1.16143	1259.61	0.339505	0.635921	0.524828	0.964611	9.44853	10.4944	9.85909	10.7102	9.63257	9.61144	9.69636	10.0375	9.63965	9.62124	9.63817	10.3236	9.81174	10.0956	10.2696	10.2185	10.9123	9.90845	9.78431	10.2002	9.78196	11.4927	9.57049
gene27346	rna62867	protein_coding	609172	GFRA2	.	XP_013963073.1	.	GDNF family receptor alpha 2	-2.76978	562.289	0.705476	-2.08337	0.0372171	0.302707	-1.03047	562.289	0.910524	-0.0475501	0.962075	0.989384	2.44852	562.289	0.705496	1.83121	0.0670687	0.664078	9.67343	8.20361	9.53908	9.49559	8.21495	10.0763	9.86337	8.20986	9.12647	8.13707	7.85895	8.0656	8.85628	8.88986	8.17043	8.01997	8.89947	6.96631	7.89685	7.32126	8.98509	7.06159	9.38518
gene27389	rna62983	protein_coding	486148	IRS1	.	XP_543274.3	.	insulin receptor substrate 1	-3.08165	1861.23	0.517978	-3.1347	0.0017203	0.0519154	-1.25112	1861.23	0.668677	-0.48337	0.628833	0.869005	1.84678	1861.23	0.518042	1.70838	0.0875656	0.729915	11.6261	10.0022	11.2105	10.8872	11.9233	10.7105	10.7309	11.5352	11.0742	10.6372	10.1506	9.60237	10.1725	10.6146	9.95258	9.13823	11.3924	9.39922	9.90318	9.78504	10.0321	9.91332	11.2532
gene27485	rna63261	protein_coding	486165	NGEF	.	XP_013963027.1	.	neuronal guanine nucleotide exchange factor	3.03307	1265.87	0.532742	3.00479	0.00265765	0.0686337	5.64582	1265.87	0.687404	3.63277	0.00028039	0.0108441	2.31397	1265.87	0.531981	2.27521	0.0228935	0.509673	8.6302	10.2306	8.94374	11.4409	8.86273	8.20366	8.97927	9.50545	8.82154	9.50492	10.2477	10.399	9.38338	9.55348	9.55665	10.5723	9.47376	10.0559	10.6607	10.1507	9.74284	9.34414	9.1796
gene27530	rna63362,rna63363,rna63364,rna63365	protein_coding	403964	ACKR3	CMKOR1	XP_005635961.1; XP_005635962.1; XP_005635963.1; NP_001003281.1	.	atypical chemokine receptor 3	-3.23484	1395.34	0.622816	-2.71942	0.0065397	0.117834	-6.66832	1395.34	0.804167	-3.40392	0.00066426	0.0192458	-1.37809	1395.34	0.623229	-0.742379	0.457857	0.944492	11.163	9.46922	11.744	9.00657	11.1132	9.56532	9.18191	10.1082	10.101	11.6936	8.48758	9.51345	9.59269	8.57872	8.4345	9.04556	7.98583	9.87465	10.6947	9.60219	10.1325	9.1827	10.5584
gene27576	rna63464,rna63465	protein_coding	486185	TWIST2	.	XP_005635985.1; XP_543311.1	.	twist family bHLH transcription factor 2	-2.34969	219.857	0.567873	-2.17033	0.0299817	0.271714	1.24186	219.857	0.732732	0.426483	0.669756	0.88655	2.28547	219.857	0.567837	2.10006	0.0357237	0.565919	8.26038	7.02728	7.90854	8.2206	8.24154	8.37931	7.44897	6.79734	7.45205	8.3283	5.81704	6.89518	7.8791	7.11462	5.68472	7.15305	7.41552	6.76526	7.76264	7.05575	7.54138	6.77949	6.95545
gene27615	rna63521	protein_coding	100688443	LOC100688443	.	XP_013963122.2	.	aquaporin-12B	3.21841	81.0846	0.656463	2.56884	0.010204	0.150339	1.27442	81.0846	0.845639	0.413699	0.679094	0.891589	-1.75097	81.0846	0.652732	-1.23811	0.215677	0.858069	5.20948	6.89508	5.73342	6.08499	6.08561	5.82301	4.38875	5.45579	5.67236	4.59706	6.47103	7.28885	5.7641	4.45885	6.21976	6.94219	6.71693	5.74235	6.36838	5.88542	5.72764	7.19336	5.63135
gene27669	rna63709,rna63710,rna63711,rna63712,rna63713,rna63714,rna63715,rna63716,rna63717	protein_coding	448781	P2RX2	.	XP_022265958.1; XP_013963553.1; XP_013963547.1; XP_013963552.1; XP_013963551.1; XP_013963548.1; XP_013963550.1; XP_848755.2; XP_013963554.1	.	purinergic receptor P2X 2	-3.0531	240.454	0.448157	-3.5931	0.000326764	0.0189661	-3.71324	240.454	0.579902	-3.26379	0.00109933	0.0269091	-1.40865	240.454	0.45091	-1.09625	0.272969	0.876583	8.83186	7.22079	8.6199	6.72566	8.38146	8.13557	7.90564	9.06661	7.54899	8.43116	7.20546	7.32202	7.4596	7.41152	6.90804	7.27488	6.6678	6.09963	7.53459	7.8343	7.08836	8.01414	7.95697
gene27703	rna63873	protein_coding	477441	LOC477441	.	XP_534639.3	.	glyceraldehyde-3-phosphate dehydrogenase-like	2.80472	6.81082	0.573421	2.59471	0.0094672	NA	1.51514	6.81082	0.689891	0.868907	0.384898	NA	-1.12214	6.81082	0.505763	-0.328721	0.742367	0.987608	1.62	3.13531	2.31276	2.96801	2.36884	2.31452	2.35787	2.40767	2.65215	2.35132	2.44227	2.3914	2.32434	2.60889	2.75914	3.0539	2.52734	3.27051	2.62351	2.9244	2.83053	2.88587	2.68256
gene27840	rna64268,rna64269,rna64270,rna64271,rna64272,rna64273,rna64274,rna64275,rna64276,rna64277,rna64278,rna64279	protein_coding	610969	TMEM116	.	XP_022266012.1; XP_022266013.1; XP_022266011.1; XP_022266010.1; XP_013963511.1; XP_853662.4; XP_013963512.1; XP_013963513.1; XP_022266009.1; XP_022266008.1; XP_022266007.1; .	.	transmembrane protein 116	-17.8765	134.545	0.729162	-5.70517	1.16228e-08	1.63459e-05	-5.85975	134.545	0.951836	-2.67991	0.00736413	0.0919903	-1.94255	134.545	0.745034	-1.28578	0.198518	0.838688	8.9687	4.80964	6.40197	3.84776	7.78157	4.56033	5.02918	8.6539	5.45712	4.78835	4.62941	4.95818	4.91221	4.46291	5.8239	5.13668	4.67972	5.40046	5.24107	4.23489	4.52304	4.09356	5.91133
gene27853	rna64301,rna64302	protein_coding	608778	OAS1	.	XP_005636081.1; NP_001041596.1	.	2'-5'-oligoadenylate synthetase 1	2.0263	4342.42	0.4591	2.21922	0.0264714	0.255168	1.40051	4342.42	0.592656	0.819957	0.41224	0.742963	-1.1125	4342.42	0.459025	-0.335079	0.737565	0.987608	11.3542	12.373	11.7333	12.2192	10.5938	10.699	11.3048	11.1183	11.6484	12.5056	12.3517	11.589	12.1433	12.1119	11.8953	12.3451	13.2625	11.8129	11.6585	12.3514	10.5644	11.9293	11.0725
gene27856	rna64306	protein_coding	486276	DTX1	.	XP_003639947.1	.	deltex E3 ubiquitin ligase 1	-3.67202	595.535	0.472672	-3.97014	7.18301e-05	0.00653654	-3.08999	595.535	0.610403	-2.66644	0.0076659	0.0938966	1.03663	595.535	0.473462	0.109626	0.912706	0.994532	10.1723	8.29553	9.97534	8.34784	9.00046	9.49331	8.42833	8.77966	9.80439	10.7626	8.25609	8.3773	8.83044	8.0113	7.46636	8.4612	8.16738	7.8828	9.46095	7.93762	8.60854	8.65271	9.46271
gene27901	rna64408,rna64409,rna64410	protein_coding	611331	TESC	.	XP_022266211.1; XP_022266212.1; XP_022266210.1	.	tescalcin	3.57365	2120.08	0.537686	3.41723	0.000632616	0.027882	-1.80151	2120.08	0.694012	-1.22362	0.221096	0.572731	-2.80499	2120.08	0.537586	-2.76792	0.00564153	0.345249	9.81908	11.6567	11.0178	10.1685	9.98928	10.23	10.4862	9.79708	9.61299	10.2962	10.7529	10.9153	10.492	10.4653	11.0114	12.8874	10.8464	9.46659	10.8065	10.4527	10.9461	11.8781	10.23
gene27927	rna64480,rna64481,rna64482,rna64483,rna64484,rna64485,rna64486,rna64487,rna64488,rna64489,rna64490	protein_coding	100683247	CIT	.	XP_022266541.1; XP_013963444.1; XP_022266543.1; XP_022266540.1; XP_013963438.1; XP_022266538.1; XP_022266539.1; XP_013963436.1; XP_022266537.1; XP_022266542.1; XP_022266545.1	.	citron rho-interacting serine/threonine kinase	2.71753	459.524	0.579967	2.48686	0.0128877	0.172617	8.6081	459.524	0.749543	4.14345	3.4212e-05	0.00237336	2.09925	459.524	0.578401	1.84971	0.0643554	0.659701	7.41151	8.85554	6.81967	9.92549	7.04931	8.17465	8.52108	6.68819	7.28694	7.33837	8.26146	7.99943	8.64465	8.49371	7.76837	7.2825	7.55765	10.3758	7.8099	7.97006	8.4253	7.79997	6.99628
gene27963	rna64565	protein_coding	100685232	OASL	OASL1	NP_001240716.1	.	2'-5'-oligoadenylate synthetase like	2.0648	1002.15	0.527744	1.98203	0.047476	0.34038	1.29118	1002.15	0.681153	0.541269	0.588322	0.848176	-1.17493	1002.15	0.527472	-0.440929	0.659265	0.982756	9.22876	10.2748	9.67351	10.0424	8.48809	8.38427	9.30641	8.62067	9.25373	10.4796	10.2624	9.02951	9.91839	9.84662	9.70591	10.1968	11.1228	8.93872	9.74606	10.4226	8.46639	10.1522	8.79686
gene28063	rna64839	protein_coding	100687077	EMID1	.	XP_005636464.1	.	EMI domain containing 1	2.86026	1060.97	0.545555	2.77909	0.00545109	0.104756	1.74666	1060.97	0.704039	1.14283	0.253108	0.609145	-1.12452	1060.97	0.545112	-0.310586	0.756115	0.988067	8.91782	10.4343	9.4602	10.265	8.22568	9.77835	9.44547	9.01307	9.09606	9.02053	9.64176	9.43659	9.93218	10.2858	10.4361	10.5152	11.13	10.8043	9.38974	9.35215	8.74637	9.32188	9.26583
gene28091	rna64945	protein_coding	486352	MTFP1	.	XP_543478.2	.	mitochondrial fission process 1	2.01331	589.634	0.430907	2.34289	0.019135	0.214196	2.15879	589.634	0.555714	1.99784	0.0457342	0.258121	1.42987	589.634	0.429981	1.19978	0.230224	0.860533	8.28893	9.29907	8.70462	9.81512	8.3152	8.49081	8.78143	8.49831	8.62841	8.48532	8.89538	9.17323	8.54196	9.30551	9.14915	9.65712	9.64065	9.32737	8.89731	8.61715	8.19555	9.40755	8.34896
gene28130	rna65069	protein_coding	492299	SLC5A1	SGLT1	NP_001007142.1	.	solute carrier family 5 member 1	-3.56971	505.329	0.532738	-3.44598	0.000568983	0.0258128	-4.66547	505.329	0.688925	-3.22535	0.00125819	0.0293135	-2.0037	505.329	0.534536	-1.87577	0.0606871	0.64597	10.1093	8.27337	9.49298	7.27041	10.4252	9.90748	8.91388	8.61055	9.5691	7.8573	8.25292	8.41949	8.99283	7.6182	7.92053	8.30819	8.142	6.70978	7.8617	7.88145	9.23899	8.33699	9.28676
gene28263	rna65196	protein_coding	486402	SUSD2	.	XP_543528.4	.	sushi domain containing 2	3.07351	1423.24	0.663273	2.44227	0.0145954	0.185226	5.64924	1423.24	0.856295	2.91729	0.0035309	0.057598	1.62181	1423.24	0.662838	1.05245	0.292594	0.883213	9.0281	10.6483	8.84771	11.3459	8.39424	8.80017	9.77952	9.15593	9.94632	8.81554	10.661	10.0158	9.41381	9.82578	9.62989	8.88904	9.9495	10.2174	10.1384	10.5963	8.7172	11.8021	8.90287
gene28295	rna65269	protein_coding	486414	RTN4R	.	XP_022266052.1	.	reticulon 4 receptor	-2.37645	71.383	0.430904	-2.8981	0.00375427	0.0844568	1.15466	71.383	0.557761	0.371966	0.709918	0.906497	1.64707	71.383	0.432253	1.66546	0.0958209	0.744323	6.82595	5.57542	6.09472	6.29901	5.74176	7.24678	6.24596	6.02708	6.6213	6.02968	5.81218	5.37596	6.38664	5.94456	5.17576	5.79096	5.57199	5.25544	6.07371	5.6109	5.87553	5.23156	5.87791
gene28313	rna65313	protein_coding	100684266	CLDN5	.	XP_005636646.1	.	claudin 5	-6.04702	976.266	0.515036	-5.04086	4.63433e-07	0.000210862	-8.04085	976.266	0.665459	-4.51921	6.2071e-06	0.000746963	-1.55502	976.266	0.516276	-1.23371	0.21731	0.858069	11.1484	8.55195	10.9226	7.9156	10.6246	10.0655	8.37769	10.1665	10.8916	11.1187	7.80326	8.92292	9.63689	8.06876	7.56269	9.27101	8.21676	8.22726	9.5797	8.73949	8.57362	8.27499	10.3669
gene28357	rna65398	protein_coding	100685573	YDJC	.	XP_003433512.1	.	YdjC chitooligosaccharide deacetylase homolog	2.40369	440.849	0.329529	3.83957	0.000123251	0.00939256	1.16755	440.849	0.424422	0.52657	0.598492	0.852863	-1.26058	440.849	0.328309	-1.01759	0.308874	0.891502	7.86785	9.13402	8.57626	8.79947	7.95153	7.7451	8.24605	8.15614	8.38028	8.4373	8.30992	9.05095	8.02954	8.73033	8.60373	9.70957	9.65633	8.54766	8.684	8.45303	8.42746	9.4138	8.46999
gene28592	rna65849,rna65850	lncRNA	102153499	LOC102153499	.	.; .	.	uncharacterized LOC102153499	-3.07674	90.8866	0.465573	-3.48259	0.000496579	0.0237835	-2.93384	90.8866	0.602627	-2.5767	0.00997492	0.109441	-1.06357	90.8866	0.470517	-0.188971	0.850116	0.991278	7.3761	5.75237	7.22009	5.66695	6.71611	7.35953	6.62273	5.81527	5.56674	7.68366	5.84789	5.9481	6.72065	5.95173	4.87485	5.5203	5.59019	5.29664	5.99865	5.45978	6.16446	6.34363	6.46411
gene28601	rna65869	protein_coding	607787	GALNT6	.	XP_005636867.1	.	polypeptide N-acetylgalactosaminyltransferase 6	2.26178	7782.81	0.411074	2.86434	0.00417874	0.088313	1.421	7782.81	0.530686	0.95519	0.339482	0.690043	-1.37074	7782.81	0.411031	-1.10686	0.268356	0.872364	12.1579	13.3354	12.3735	12.8804	12.1529	11.7215	12.5186	12.671	11.7328	12.8523	12.6551	13.0414	12.4272	12.795	13.3663	13.6582	12.6947	13.5108	13.4505	13.4775	12.3336	12.6658	11.9097
gene28631	rna65967,rna65968	protein_coding	607942	GPD1	.	XP_850380.1; XP_005636915.1	.	glycerol-3-phosphate dehydrogenase 1	-5.17353	790.882	0.606777	-3.90777	9.31501e-05	0.00770605	-45.1592	790.882	0.783587	-7.01511	2.29764e-12	3.55444e-08	-1.2105	790.882	0.60934	-0.4523	0.651053	0.982732	9.1823	6.81027	12.0324	6.53535	9.51369	7.63558	7.51697	7.51069	7.22106	9.51976	7.34447	7.69373	7.15357	6.91521	6.67608	6.42885	7.05117	6.69298	7.02379	7.42308	7.71137	6.70636	8.28995
gene28634	rna65974,rna65975,rna65976,rna65977,rna65978,rna65979	protein_coding	486549	RACGAP1	.	XP_005636921.1; XP_005636920.1; XP_005636922.1; XP_543675.2; XP_022266890.1; XP_013964205.1	.	Rac GTPase activating protein 1	2.07746	1054.94	0.424422	2.48532	0.0129436	0.172916	5.38393	1054.94	0.548366	4.4289	9.4714e-06	0.000963964	1.62776	1054.94	0.423849	1.65834	0.0972496	0.747036	9.10184	10.1574	8.43258	10.8604	8.66508	9.69465	10.1507	8.51797	8.75392	9.13791	9.62664	9.45971	10.3782	10.3351	9.8755	9.29412	9.2947	10.395	10.0306	10.5371	10.0219	9.41772	8.54708
gene28640	rna65985	protein_coding	477613	FAIM2	.	XP_022266683.1	.	Fas apoptotic inhibitory molecule 2	-2.32006	285.047	0.480287	-2.52799	0.0114717	0.161451	-3.90172	285.047	0.620509	-3.16532	0.0015491	0.0336581	-1.31059	285.047	0.481926	-0.809695	0.418116	0.9365	8.77048	7.55582	9.13083	7.16462	8.85179	9.02497	8.08852	7.3196	8.19635	8.02858	7.50177	7.37699	8.15684	8.11975	6.73209	7.52514	7.22143	8.18926	7.40867	7.35088	7.93853	6.8652	8.05824
gene28651	rna66020	protein_coding	486556	KCNH3	.	XP_022266993.1	.	potassium voltage-gated channel subfamily H member 3	2.405	90.8741	0.587987	2.15317	0.031305	0.277052	1.79587	90.8741	0.758906	1.11302	0.265699	0.619482	-1.25349	90.8741	0.584788	-0.557373	0.577273	0.972843	5.64804	6.9173	5.74842	6.59033	5.87055	5.6608	6.27434	4.96929	5.75649	5.96368	5.98427	5.94011	5.78243	6.30656	5.4951	6.26535	5.43959	8.44758	5.9881	6.41755	5.86505	5.20527	5.93329
gene28671	rna66068	protein_coding	477622	CCDC65	.	XP_534816.1	.	coiled-coil domain containing 65	-2.10079	43.1937	0.436779	-2.45189	0.0142108	0.18244	-1.38467	43.1937	0.56696	-0.828173	0.407573	0.73978	1.11834	43.1937	0.441547	0.365445	0.714779	0.987608	6.08209	5.00961	5.64342	5.17282	5.66087	5.37966	5.49735	4.99868	5.84054	6.28733	5.4427	4.77013	5.21284	5.25564	4.89594	5.23355	4.65371	5.19128	5.62331	5.16993	4.8173	4.5719	5.66162
gene28679	rna66078	protein_coding	609038	LYZF2	.	NP_001300804.1	.	lysozyme C, milk isozyme-like	-107.777	74373	1.22343	-5.51883	3.41264e-08	3.6649e-05	-284.246	74373	1.57998	-5.15892	2.48376e-07	8.74081e-05	-14.6041	74373	1.22416	-3.15996	0.00157792	0.224743	18.2164	11.4645	15.7472	7.59618	15.7231	10.6527	9.48103	21.444	12.6592	10.3503	9.60893	11.9298	10.0527	9.78319	13.3216	10.972	11.7158	9.09691	9.89142	9.3655	11.4426	9.60345	14.7044
gene28739	rna66156,rna66157,rna66158,rna66159,rna66160,rna66161,rna66162,rna66163,rna66164,rna66165,rna66166,rna66167,rna66168,rna66169,rna66170,rna66171,rna66172	protein_coding	100688299	PCED1B	.	.; .; .; .; XP_022266687.1; XP_022266694.1; XP_022266689.1; XP_022266690.1; XP_022266693.1; XP_022266692.1; XP_022266688.1; XP_022266691.1; XP_022266685.1; XP_022266686.1; XP_005636990.1; .; .	.	PC-esterase domain containing 1B	-15.0537	416.27	0.645146	-6.06382	1.32929e-09	2.93772e-06	-6.0995	416.27	0.834375	-3.12652	0.00176887	0.0368297	-1.23267	416.27	0.648554	-0.465315	0.641706	0.982732	10.4324	6.51968	8.82729	6.21774	9.44866	7.8211	6.75133	11.874	8.38361	6.98325	6.92216	6.80824	6.98696	6.11447	7.12766	6.61657	6.92527	6.10117	7.52172	7.01934	6.58908	6.16937	8.28342
gene28744	rna66179	protein_coding	486594	AMIGO2	.	XP_005636999.1	.	adhesion molecule with Ig like domain 2	-5.43351	918.494	0.76444	-3.19434	0.00140149	0.0450716	-12.9727	918.494	0.987657	-3.74362	0.000181389	0.0078602	-2.45161	918.494	0.765801	-1.68938	0.091147	0.73424	11.0004	8.5585	10.9622	7.26386	10.5418	9.34141	8.47948	11.4691	9.95732	8.21053	8.0128	8.53011	8.08804	8.29416	9.96569	7.07607	9.71926	7.12441	7.18729	7.48808	8.1302	7.69919	9.74836
gene28973	rna66823	protein_coding	486658	RERGL	.	XP_543785.4	.	RERG like	-4.17988	55.2172	0.634844	-3.25035	0.00115265	0.0404341	-6.50667	55.2172	0.826291	-3.26994	0.00107571	0.0264988	-1.66445	55.2172	0.64877	-1.13298	0.257223	0.870925	6.84246	4.7769	6.74586	4.04788	6.7137	4.96587	4.89516	4.70461	6.44982	6.8411	3.9445	6.07075	5.1625	4.36476	4.02977	4.69726	5.18871	4.16887	5.08948	4.67074	4.96546	4.44148	6.48971
gene28991	rna66857,rna66858,rna66859	protein_coding	611031	PDE6H	.	XP_853743.2; XP_005637168.1; XP_022266964.1	.	phosphodiesterase 6H	3.28795	1314.99	0.709213	2.42126	0.0154669	0.191288	1.8396	1314.99	0.9153	0.960769	0.336668	0.688467	-1.00974	1314.99	0.708849	-0.0197183	0.984268	0.999805	8.99695	10.714	9.82052	10.7	8.8047	8.33504	8.93858	9.88191	9.25328	9.54528	9.91495	10.2565	8.80161	9.80548	11.1535	10.1528	10.3367	10.7995	9.3065	8.59261	8.41856	11.5865	9.70113
gene28992	rna66860	protein_coding	486666	ARHGDIB	.	XP_543793.1	.	Rho GDP dissociation inhibitor beta	2.22214	12202.7	0.554358	2.07798	0.0377108	0.304164	1.47699	12202.7	0.715635	0.786242	0.431726	0.754326	1.2911	12202.7	0.55432	0.664952	0.506081	0.960861	12.533	13.685	13.4909	14.0536	12.3025	12.1179	12.4495	13.236	12.8412	13.1688	13.4412	13.4207	12.4086	13.0438	14.2258	13.9625	13.8049	13.7781	13.0558	12.1952	12.253	13.9354	13.174
gene28994	rna66863	protein_coding	100856382	MGP	.	XP_003640024.1	.	matrix Gla protein	2.99804	86265.1	0.679189	2.33222	0.0196889	0.218029	3.67773	86265.1	0.876822	2.14276	0.0321326	0.216154	2.10049	86265.1	0.67918	1.5765	0.114911	0.770621	14.7674	16.3514	15.5433	17.4221	14.1234	14.3378	14.5482	16.0931	14.7404	15.1611	15.6852	15.6111	15.8315	15.8247	17.5182	15.7488	15.4448	16.6939	15.4492	15.7476	14.8204	15.1287	15.5546
gene28996	rna66878	protein_coding	486668	ART4	.	XP_543795.1	.	ADP-ribosyltransferase 4 (Dombrock blood group)	-4.47468	166.102	0.608299	-3.55382	0.000379673	0.0203237	-7.42062	166.102	0.792438	-3.64892	0.000263349	0.0104054	-3.47553	166.102	0.618004	-2.90813	0.003636	0.297063	8.72733	6.56404	7.65951	4.77034	8.48559	6.91831	5.97319	6.86767	8.30396	8.78165	5.4933	6.7817	7.40567	5.4475	5.55084	5.68777	6.11108	6.33979	7.51025	6.01064	7.18228	5.83265	7.33408
gene29005	rna66888	protein_coding	486673	PLBD1	.	XP_005637175.1	.	phospholipase B domain containing 1	-2.09175	1485.45	0.496765	-2.14328	0.0320904	0.280791	-2.07265	1485.45	0.641465	-1.63918	0.101177	0.391721	-1.25444	1485.45	0.496991	-0.658058	0.510501	0.961912	11.2413	10.1764	10.9007	9.84934	11.6983	9.74159	9.50982	11.7708	9.94421	9.9553	10.2837	10.7538	9.47184	9.63159	10.1717	9.56488	9.8929	11.0704	10.1218	10.1035	9.61434	10.0137	10.651
gene29016	rna66915	protein_coding	486678	FAM234B	.	XP_543805.4	.	family with sequence similarity 234 member B	-2.63578	641.185	0.320161	-4.36727	1.25807e-05	0.00220327	-1.84376	641.185	0.413855	-2.13275	0.032945	0.218726	-1.06796	641.185	0.320973	-0.295512	0.767603	0.990137	10.1967	8.79716	9.58589	8.70246	9.88879	9.37284	9.17568	10.7687	9.51924	9.02644	9.05476	8.9948	9.18729	9.18914	8.8492	8.61244	8.88034	8.94132	8.81203	9.19904	8.47876	8.46409	9.32649
gene29022	rna66921,rna66922,rna66923,rna66924	protein_coding	611186	APOLD1	.	XP_005637186.1; XP_005637188.1; XP_013964158.1; XP_005637185.1	.	apolipoprotein L domain containing 1	-2.54641	1942.87	0.407672	-3.30771	0.000940618	0.0359293	-2.31937	1942.87	0.52625	-2.30638	0.0210894	0.168606	1.31046	1942.87	0.407801	0.956521	0.338809	0.905996	11.5162	10.1673	11.7714	10.5577	11.443	11.1933	10.3395	11.3111	11.3122	11.262	9.80198	10.7008	11.1369	10.7274	9.64145	9.39038	10.1824	10.1596	10.5942	10.694	10.088	9.32467	10.9126
gene29070	rna67024	protein_coding	486694	OLR1	.	XP_543821.3	.	oxidized low density lipoprotein receptor 1	3.00603	148.835	0.616593	2.57521	0.0100178	0.149286	5.55393	148.835	0.795494	3.1094	0.00187468	0.0381597	1.76778	148.835	0.611966	1.34312	0.179235	0.829211	5.74136	7.33189	5.67888	8.15329	5.64521	5.36638	6.63071	5.4322	5.78814	6.78805	7.18223	6.46404	6.27837	6.41086	7.28469	7.71113	5.5967	6.97857	7.43788	6.41357	7.93213	5.9039	5.67917
gene29072	rna67028,rna67029,rna67030,rna67031,rna67032	protein_coding	486695	CLEC1A	.	XP_022266735.1; .; .; XP_013964153.1; .	.	C-type lectin domain family 1 member A	-2.21852	329.846	0.439511	-2.61562	0.00890646	0.140023	-2.66627	329.846	0.567635	-2.49249	0.0126851	0.125261	-1.08724	329.846	0.44057	-0.273884	0.784174	0.990308	8.9779	7.82748	9.1228	7.70813	8.65835	8.48432	8.05821	7.87792	9.15656	8.99836	7.52545	8.4704	8.47663	7.63607	6.72038	7.24607	7.62065	7.55177	8.74756	7.91013	7.97306	7.3361	8.67861
gene29084	rna67058,rna67059	protein_coding	611455	LOC611455	.	XP_005637229.1; XP_005637228.1	.	ovostatin homolog 2-like	4.02761	1617.81	0.893356	2.24986	0.0244579	0.244086	-2.41213	1617.81	1.15297	-1.10177	0.270562	0.625275	-1.88321	1617.81	0.89313	-1.02246	0.306562	0.888858	9.01106	11.0209	11.3781	10.1078	8.84269	7.54226	9.83881	9.59537	7.94618	9.50712	12.2659	11.1718	9.26721	9.64993	10.0805	9.67855	9.71751	10.0804	9.84932	9.66948	8.16312	10.3456	7.60954
gene29089	rna67065	protein_coding	477699	LOC477699	.	XP_534893.3	.	alpha-2-macroglobulin	2.6623	6798.73	0.58823	2.40157	0.0163251	0.197174	3.06911	6798.73	0.759295	2.13068	0.0331151	0.218961	2.27963	6798.73	0.588115	2.02138	0.0432409	0.587841	11.176	12.5887	12.1597	13.7776	11.4593	11.7385	11.6588	11.2287	11.4273	11.6707	13.0634	12.3171	11.985	12.5085	12.1498	12.3444	13.0266	10.5391	12.2259	11.9804	11.6276	12.9537	11.7572
gene29097	rna67096,rna67097,rna67098,rna67099	protein_coding	477701	MFAP5	.	XP_003433514.1; XP_022267218.1; XP_005637245.1; XP_534895.1	.	microfibril associated protein 5	-4.62013	3880.13	0.525464	-4.20188	2.64713e-05	0.00335664	-9.7689	3880.13	0.67841	-4.84692	1.25395e-06	0.000248701	-1.18945	3880.13	0.52569	-0.476133	0.63398	0.982732	12.6589	10.4509	13.4889	10.2006	12.5597	11.9808	11.743	10.9454	11.7618	12.8077	9.63003	10.3889	11.5989	9.90887	9.27207	10.7117	10.8838	10.9284	11.0545	10.3417	10.9766	10.6012	12.1683
gene29142	rna67188,rna67189,rna67190	protein_coding	611617	CDCA3	.	XP_854397.1; XP_022266667.1; XP_022266668.1	.	cell division cycle associated 3	2.06506	457.826	0.472772	2.21288	0.0269061	0.256303	7.44584	457.826	0.611787	4.73438	2.19723e-06	0.000357802	1.94797	457.826	0.471434	2.04052	0.0412985	0.581031	7.80937	8.85725	6.92537	9.81962	7.14647	8.29182	8.99174	7.08417	7.59994	7.75298	8.3241	8.061	9.21504	9.30188	8.57926	8.03867	8.17687	8.80498	8.63869	9.05323	8.92921	7.60452	7.15758
gene29145	rna67194	protein_coding	486719	GPR162	.	XP_867478.1	.	G protein-coupled receptor 162	3.07535	104.857	0.598599	2.70757	0.00677779	0.120937	4.70887	104.857	0.777111	2.87653	0.00402077	0.0626722	-1.02789	104.857	0.59401	-0.066803	0.946739	0.996372	5.52812	7.15478	4.88151	7.11421	5.04053	5.92019	6.73583	5.3242	5.27995	5.51279	7.0684	6.98901	6.42323	5.98058	6.31688	6.36741	6.80287	8.04377	6.3184	6.46906	5.95846	6.06134	5.15051
gene29172	rna67264	protein_coding	611674	CD27	.	XP_854464.1	.	CD27 molecule	-2.47545	177.649	0.496159	-2.63563	0.0083982	0.135758	-2.39507	177.649	0.641126	-1.9654	0.0493685	0.270251	-1.04544	177.649	0.497971	-0.128736	0.897567	0.9939	8.20336	6.89675	8.09289	6.83212	6.58235	7.71523	7.82095	7.80953	8.52865	7.42526	6.85174	6.41859	6.74155	6.36305	6.43072	7.22631	7.6611	6.6313	7.58652	6.68834	6.53597	7.43807	7.37486
gene29180	rna67277,rna67278,rna67279	protein_coding	399544	VWF	F8VWF	XP_022266547.1; .; NP_001002932.1	.	von Willebrand factor	-2.27817	3871.25	0.474955	-2.50103	0.0123834	0.168934	-2.02105	3871.25	0.613239	-1.65532	0.0978591	0.386685	-1.2988	3871.25	0.475057	-0.793973	0.427211	0.936652	12.7235	11.5356	12.1735	11.1585	12.5616	12.1519	11.0318	11.5658	12.71	12.855	11.1478	12.1204	11.9044	11.0327	10.4648	10.4974	10.6955	10.9663	12.6976	11.1495	11.9955	11.0035	11.9479
gene29188	rna67289	protein_coding	403995	KCNA5	Kv1.5	NP_001006646.1	.	potassium voltage-gated channel subfamily A member 5	-2.44426	27.1977	0.607691	-2.1218	0.0338547	0.288642	-1.61855	27.1977	0.798267	-0.870264	0.384156	0.724153	-1.41917	27.1977	0.620645	-0.813749	0.415789	0.9365	5.71473	4.42229	4.61898	3.92046	4.75358	6.00363	4.08626	4.47469	5.25861	4.37903	4.0233	3.78918	5.17019	3.86349	4.01775	3.82829	5.63597	3.64421	4.07197	3.97906	3.78272	3.88646	4.12218
gene29229	rna67416	protein_coding	486744	NRIP2	.	XP_543871.2	.	nuclear receptor interacting protein 2	-2.72429	100.895	0.544304	-2.65638	0.00789843	0.131069	-4.19163	100.895	0.708232	-2.91926	0.00350865	0.0574987	-2.21395	100.895	0.552219	-2.07639	0.0378582	0.574072	7.63846	6.19202	7.11349	5.04651	7.21373	7.41278	5.6839	5.50334	6.85125	7.89589	5.81217	6.74077	7.07772	5.85053	6.29337	6.28847	5.6796	4.66805	6.47164	4.98058	5.66288	6.2863	6.98999
gene29247	gene29247	pseudogene	111092812	LOC111092812	.	.	.	.	2.26888	24.4394	0.426508	2.7713	0.00558322	0.106109	1.92969	24.4394	0.539988	1.75628	0.07904	0.345591	1.09083	24.4394	0.405259	0.309491	0.756948	0.988067	3.68463	4.86513	4.05727	4.9912	3.87862	4.05041	3.98629	4.07499	4.11309	4.53065	4.10056	4.50284	4.21632	4.63377	4.29766	4.36721	4.50947	5.50474	4.27836	5.1643	4.41399	4.49454	3.97876
gene29301	rna67701,rna67702,rna67703,rna67704,rna67705,rna67706,rna67707	protein_coding	486763	USP18	.	XP_013964202.1; XP_005637461.1; XP_005637458.1; XP_005637459.1; XP_005637457.1; XP_013964200.1; XP_013964201.1	.	ubiquitin specific peptidase 18	2.15446	1115.77	0.53948	2.05258	0.0401133	0.312779	1.20118	1115.77	0.696384	0.379748	0.704132	0.903677	-1.38945	1115.77	0.53928	-0.879905	0.378911	0.926456	9.39762	10.5049	9.76607	10.0304	8.34521	8.77803	9.41309	9.09211	9.46054	10.5716	10.4633	9.20208	10.4573	10.371	9.78263	9.65293	11.2645	9.76979	9.64874	10.974	8.23384	9.84982	9.06508
gene29316	rna67759,rna67760,rna67761,rna67762,rna67763	protein_coding	100686036	C28H10orf128	.	.; XP_013964611.1; XP_013964610.1; XP_022267567.1; XP_022267566.1	.	chromosome 28 C10orf128 homolog	-3.05424	61.6667	0.50416	-3.19504	0.00139812	0.0450716	-6.52647	61.6667	0.658945	-4.10703	4.00788e-05	0.00261611	-1.99785	61.6667	0.519237	-1.92291	0.0544909	0.625557	6.82831	5.21872	6.9252	4.22035	6.05724	5.59777	5.54986	6.07937	6.49436	7.02427	4.78291	4.90838	5.52686	4.80338	4.88221	5.88498	4.49894	6.02677	6.15597	4.6146	5.16797	4.80211	6.44687
gene29317	rna67764	protein_coding	102152620	LOC102152620	.	XP_005637534.1	.	N-acetylgalactosaminyltransferase 7	2.34509	1084.24	0.494566	2.48631	0.0129075	0.172617	1.3906	1084.24	0.638099	0.745502	0.455968	0.772091	1.04093	1084.24	0.494142	0.11713	0.906757	0.994532	9.08736	10.317	9.89908	10.375	9.32487	8.67862	9.73079	9.4469	9.17319	9.48153	10.0966	10.7163	9.3956	10.3809	10.6071	9.45465	10.5669	10.5444	9.41341	9.18984	8.56808	10.1225	9.62872
gene29343	rna67825	protein_coding	477754	C28H10orf10	.	XP_534951.1	.	chromosome 28 C10orf10 homolog	-2.44174	342.184	0.498911	-2.58145	0.00983872	0.148382	-3.09144	342.184	0.644121	-2.52791	0.0114744	0.118735	-1.00525	342.184	0.499842	-0.0151107	0.987944	0.999947	9.0247	7.73617	9.35771	7.72929	8.02166	8.80411	6.94421	8.31395	9.37068	8.98421	7.30362	7.4473	8.45027	7.68978	6.81577	7.57728	7.75772	8.42692	8.06385	8.53489	7.29137	6.91367	8.52316
gene29349	rna67831,rna67832	protein_coding	449622	CXCL12	SDF1	NP_001121569.1; NP_001295390.1	.	C-X-C motif chemokine ligand 12	-3.54803	1494.33	0.349391	-5.22914	1.70297e-07	0.00011975	-5.50763	1494.33	0.451332	-5.4537	4.93317e-08	2.63159e-05	-1.41798	1494.33	0.350097	-1.43914	0.150111	0.805284	11.4502	9.62327	11.5809	9.11909	11.1244	11.3058	10.2272	9.84858	11.0559	11.494	9.43791	9.64133	10.2817	9.65283	9.32751	10.4812	9.56286	9.70131	10.056	9.57949	9.92913	9.39678	10.7488
gene29368	rna67892	lncRNA	102156473	LOC102156473	.	.	.	uncharacterized LOC102156473	-2.20312	59.6354	0.351784	-3.23933	0.0011981	0.0409154	-1.78441	59.6354	0.452149	-1.84773	0.0646413	0.310946	1.38042	59.6354	0.354884	1.3106	0.189993	0.834388	6.40832	5.26856	6.56788	5.72847	6.15615	5.55173	5.57446	6.16504	6.34048	6.46808	5.63275	5.44401	5.40955	5.64462	5.00119	5.96052	5.16313	5.00913	5.74017	5.06462	5.62731	5.57062	5.75001
gene29379	rna67921,rna67922,rna67923,rna67924,rna67925,rna67926,rna67927,rna67928,rna67929	protein_coding	486789	SLC16A12	.	XP_005637578.1; XP_005637577.1; XP_005637582.1; XP_005637574.1; XP_005637575.1; XP_005637580.1; XP_005637581.1; XP_005637579.1; XP_005637583.1	.	solute carrier family 16 member 12	3.04813	8420.66	0.669545	2.40152	0.0163271	0.197174	1.00741	8420.66	0.864325	0.0123239	0.990167	0.997585	-1.25887	8420.66	0.669496	-0.496081	0.619837	0.98104	11.787	13.395	13.0522	13.0628	12.0334	11.3562	12.3772	12.2748	11.9262	12.0185	12.824	13.294	11.8167	13.3192	13.6074	12.509	13.7328	12.834	12.2168	11.6644	10.9792	14.0338	12.1719
gene29404	rna67966	protein_coding	477766	PPP1R3C	.	XP_534961.3	.	protein phosphatase 1 regulatory subunit 3C	2.27156	1546.46	0.543009	2.17985	0.0292683	0.268394	-1.11121	1546.46	0.701175	-0.216964	0.828236	0.947493	-2.517	1546.46	0.543023	-2.45239	0.0141911	0.43458	9.98615	11.1702	9.99069	9.83841	9.14687	9.49403	11.2635	9.2517	9.43886	9.76457	10.8943	10.7159	10.6736	10.8228	10.3526	9.6258	11.0839	11.9457	10.1126	10.9794	9.45174	10.7425	10.3419
gene29418	rna67992	protein_coding	477769	KIF11	.	XP_534964.4	.	kinesin family member 11	2.17581	1752.63	0.5306	2.11375	0.0345367	0.291145	10.1718	1752.63	0.685449	4.88221	1.04904e-06	0.000219306	2.3457	1752.63	0.530224	2.31981	0.0203509	0.48522	9.56565	10.6876	8.57143	11.9177	8.90236	9.5613	10.919	8.59005	9.20505	9.74183	10.0107	9.64475	11.2653	11.1599	10.6363	9.40898	10.2445	10.4504	9.96588	10.7223	10.8989	9.34177	9.26215
gene29493	rna68250	protein_coding	477786	PGAM1	.	XP_860038.2	.	phosphoglycerate mutase 1	2.12723	17033.9	0.366827	2.96863	0.00299129	0.0727598	3.8662	17033.9	0.473588	4.11944	3.79794e-05	0.0025285	1.34447	17033.9	0.36679	1.16425	0.244325	0.865695	13.1729	14.2619	12.738	14.6889	13.1713	13.2318	13.4846	13.462	13.2928	13.724	13.5408	13.435	13.6029	13.8725	13.7425	14.0121	13.7045	14.9692	13.9447	14.9816	13.7826	13.8035	13.0267
gene29513	rna68297,rna68298	protein_coding	608827	CRTAC1	.	XP_013964499.1; XP_851054.2	.	cartilage acidic protein 1	-3.68931	286.079	0.460924	-4.08603	4.38812e-05	0.00488376	-2.37157	286.079	0.596327	-2.08919	0.0366906	0.230753	-1.18806	286.079	0.462922	-0.537053	0.591231	0.976215	9.29195	7.40712	8.40443	7.1583	9.18544	8.27973	7.10538	9.83594	7.81837	7.77345	7.71793	8.25179	7.25221	7.56525	7.71862	6.56842	8.02287	7.31069	7.38946	7.34671	7.07698	6.93121	8.11058
gene29697	rna68747,rna68748,rna68749	protein_coding	477818	PDCD4	.	XP_005637779.1; XP_005637778.1; XP_005637780.1	.	programmed cell death 4	-2.48553	11939.7	0.335073	-3.92021	8.8473e-05	0.00739825	-3.63428	11939.7	0.432617	-4.30328	1.68291e-05	0.00140728	-1.60743	11939.7	0.335145	-2.04315	0.0410376	0.578766	14.3537	13.0401	14.2171	12.3554	14.4545	13.5027	13.389	14.5735	13.9926	12.9509	13.1955	12.9762	13.4573	13.0476	13.0912	12.8412	13.1361	13.7895	12.8394	12.8068	12.9343	12.8507	14.0494
gene29710	rna68767,rna68768,rna68769,rna68770,rna68771,rna68772,rna68773	protein_coding	486890	GPAM	.	XP_005637783.1; XP_013964503.1; XP_022267367.1; XP_022267365.1; XP_005637781.1; XP_005637782.1; XP_022267368.1	.	glycerol-3-phosphate acyltransferase, mitochondrial	-2.38218	13291.8	0.421595	-2.97035	0.00297465	0.0726286	-4.13467	13291.8	0.54431	-3.76214	0.000168463	0.00746741	-1.82691	13291.8	0.421654	-2.0619	0.0392172	0.575388	14.4862	13.2339	14.4123	12.3645	14.8234	14.1954	13.9162	13.6642	14.193	12.623	13.3785	13.245	14.01	13.4446	12.9139	12.1759	13.4303	12.7777	12.6089	12.8339	13.7507	13.3215	14.2504
gene29715	rna68778,rna68779,rna68780,rna68781	protein_coding	477820	ACSL5	.	XP_005637787.1; XP_005637788.1; XP_022267502.1; XP_005637786.1	.	acyl-CoA synthetase long chain family member 5	3.1136	5887.13	0.515492	3.17868	0.00147949	0.0471912	1.29035	5887.13	0.665451	0.552644	0.580507	0.8432	-1.54844	5887.13	0.51542	-1.22388	0.220996	0.858561	11.3844	13.023	12.0244	12.3922	11.3591	11.2082	11.9112	11.8556	11.5911	11.9128	11.916	12.2649	11.6335	12.5785	13.1053	12.7363	14.1052	12.416	12.2078	11.9719	11.3016	12.8982	11.7217
gene29722	rna68815	lncRNA	111093006	LOC111093006	.	.	.	uncharacterized LOC111093006	-3.03472	32.7353	0.499766	-3.20463	0.00135237	0.0440447	-2.57189	32.7353	0.64987	-2.09708	0.0359867	0.228349	-1.05031	32.7353	0.511779	-0.138374	0.889945	0.993093	5.92915	4.32273	5.61754	4.2539	6.01806	5.24348	4.33468	5.41847	5.48771	4.84099	4.0852	4.54077	4.54868	3.92862	4.36809	4.51584	4.20621	4.10047	4.71681	5.41119	4.6143	4.31042	5.29898
gene29748	rna68900,rna68901,rna68902	protein_coding	486901	ATRNL1	.	XP_005637818.1; .; XP_544031.3	.	attractin like 1	-3.538	702.747	0.434896	-4.19165	2.76936e-05	0.00342736	-1.5889	702.747	0.561844	-1.189	0.23444	0.589128	1.11512	702.747	0.435466	0.36099	0.718107	0.987608	10.5326	8.70915	9.53484	8.86634	10.7643	9.92942	9.60261	9.90711	10.0476	9.37301	8.06838	9.32726	9.46683	9.16241	8.64996	8.44139	9.2808	7.79033	8.56349	7.93211	9.37633	8.4434	9.65515
gene29839	rna69127,rna69128,rna69129	protein_coding	486927	CPXM2	.	XP_013964561.1; XP_022267484.1; XP_022267485.1	.	carboxypeptidase X, M14 family member 2	4.92448	3348.32	0.768907	2.99122	0.00277863	0.0705835	1.1561	3348.32	0.992435	0.210864	0.832993	0.949397	-1.3083	3348.32	0.768712	-0.504348	0.614017	0.97991	9.86259	12.1626	11.5657	11.7749	9.99533	9.51511	10.6415	9.05589	9.51008	11.1104	13.4566	10.9904	12.3076	10.8897	9.24235	10.5678	9.13498	12.4513	10.4385	11.5651	10.0714	9.54995	10.4093
gene29894	rna69269,rna69270,rna69271,rna69272,rna69273,rna69274,rna69275,rna69276,rna69277,rna69278,rna69279	protein_coding	611743	EBF3	.	XP_022267404.1; XP_022267410.1; XP_022267408.1; XP_022267407.1; XP_022267402.1; XP_022267405.1; XP_022267401.1; XP_022267412.1; XP_022267411.1; XP_022267409.1; XP_022267406.1	.	early B-cell factor 3	-3.10546	149.179	0.49713	-3.28849	0.00100727	0.0369651	-3.10157	149.179	0.642717	-2.54077	0.0110609	0.115616	-1.08493	149.179	0.500084	-0.23516	0.814084	0.990308	8.09049	6.45407	7.97157	6.33835	8.22028	7.56263	7.06488	6.101	7.54575	8.00047	6.47117	6.74978	7.13937	6.21335	5.33684	6.16471	6.01095	6.57901	7.48855	6.11036	6.97869	6.14044	7.61983
gene29982	gene29982	pseudogene	100685939	LOC100685939	.	.	.	.	2.31181	10.637	0.422385	2.86237	0.00420482	NA	2.52611	10.637	0.546491	2.44637	0.0144304	NA	1.0458	10.637	0.373497	0.172995	0.862656	0.991872	2.50586	3.7204	2.46642	3.79834	2.85976	2.93776	3.15812	3.1539	3.01441	3.24029	3.39977	3.16943	3.38207	3.24904	2.99047	3.5753	3.58147	3.4259	3.58211	3.68362	3.11203	3.76467	2.97512
gene29994	rna69449	protein_coding	486955	SOX17	.	XP_544084.3	.	SRY-box 17	-3.21423	85.7273	0.458236	-3.67599	0.000236929	0.0154146	-2.26222	85.7273	0.593696	-1.98374	0.047285	0.262751	1.00801	85.7273	0.463071	0.0248461	0.980178	0.99946	7.3761	5.68846	6.88238	5.70449	7.44213	7.00971	5.5818	6.02467	7.15872	6.86903	5.74236	6.48398	6.26017	5.76183	5.05144	5.77791	5.31668	5.44058	6.48146	5.85731	5.92755	4.87311	6.6601
gene30041	rna69523	protein_coding	486965	CA8	.	XP_544094.2	.	carbonic anhydrase 8	3.19473	934.036	0.580279	2.88774	0.00388025	0.0853634	1.38509	934.036	0.748813	0.627638	0.530241	0.813806	-1.41709	934.036	0.579821	-0.867398	0.385724	0.927191	8.66618	10.342	9.36915	9.83897	8.35539	8.16073	9.23122	8.86866	9.07569	9.48802	10.3026	10.4231	8.45034	9.77261	10.7188	9.45782	9.86301	10.1325	10.196	9.34355	9.26569	10.3118	8.92602
gene30092	rna69614	lncRNA	111093238	LOC111093238	.	.	.	uncharacterized LOC111093238	2.1659	22.6174	0.405705	2.74821	0.00599209	0.11155	-1.08103	22.6174	0.503606	-0.223193	0.823385	0.945562	-1.18955	22.6174	0.387877	-0.645591	0.518544	0.963738	3.63606	4.75257	4.62092	4.51084	4.0569	4.01313	4.15349	4.14529	4.25319	3.74823	4.56211	5.2661	4.40755	4.45822	4.39479	4.15312	4.77682	4.83455	4.03604	4.3909	3.97208	4.39071	4.29975
gene30202	rna69846	protein_coding	487006	ZFHX4	.	XP_022267934.1	.	zinc finger homeobox 4	-3.2338	240.813	0.512291	-3.30521	0.000949066	0.036013	-2.05238	240.813	0.661144	-1.56894	0.116662	0.417993	1.46522	240.813	0.513222	1.07383	0.282897	0.881383	8.70573	7.01142	8.60145	7.56443	8.6092	8.60827	8.07034	6.4352	8.34494	8.39612	6.77779	6.93707	8.13325	7.34601	5.9005	7.20568	7.34052	6.84147	7.74072	6.1499	7.6162	6.3125	8.1101
gene30215	rna69863,rna69864,rna69865,rna69866,rna69867	protein_coding	610744	PKIA	.	XP_003433717.1; XP_022268182.1; XP_005638119.1; XP_005638117.2; XP_853383.2	.	cAMP-dependent protein kinase inhibitor alpha	2.59423	6709	0.581043	2.36696	0.0179349	0.207438	1.31296	6709	0.750085	0.523708	0.600482	0.854281	-1.255	6709	0.580991	-0.56401	0.572748	0.971807	11.7162	13.0916	12.371	12.7639	11.5797	11.7784	12.7537	11.4105	11.6395	11.8583	13.108	12.7648	13.3025	12.7921	12.4038	12.1901	12.1453	12.757	12.333	13.6912	12.349	12.5615	12.704
gene30257	rna69941	protein_coding	608476	FABP4	.	XP_850162.1	.	fatty acid binding protein 4	-10.7965	8384.22	0.806206	-4.25759	2.06639e-05	0.00287992	-30.9737	8384.22	1.04091	-4.7583	1.95235e-06	0.000328292	-1.88426	8384.22	0.806444	-1.13337	0.257061	0.870925	14.0863	10.6537	14.6928	9.73979	14.5746	13.1702	12.4829	12.0261	12.0245	12.7328	9.13908	11.7842	12.2797	9.41747	10.0263	10.6328	9.91934	9.21454	10.6942	10.5859	11.3073	9.57127	12.6785
gene30269	gene30269	pseudogene	610978	LOC610978	.	.	.	.	2.15243	24.8548	0.421523	2.62374	0.0086969	0.138094	1.95629	24.8548	0.533513	1.81462	0.0695824	0.323799	1.15798	24.8548	0.400749	0.528028	0.59748	0.97848	3.7459	4.85082	4.10261	5.06208	4.06596	4.03004	3.92792	4.25478	4.34301	4.32202	3.92027	4.03662	4.09704	4.57633	4.35291	5.10536	4.60217	4.7302	4.67587	5.25293	4.53747	4.8545	4.28872
gene30295	rna70020	protein_coding	477928	CA2	.	NP_001138642.1	.	carbonic anhydrase 2	-3.6168	699.824	0.594672	-3.11888	0.00181537	0.0539036	-1.52361	699.824	0.768162	-0.790839	0.429038	0.752522	-1.02044	699.824	0.595167	-0.0490441	0.960884	0.998536	10.6035	8.7486	9.3268	8.71967	11.3346	9.88909	9.0833	9.95338	8.37909	7.85167	8.35099	9.63711	9.04459	8.8285	9.20934	7.78158	9.11437	8.5449	7.88313	8.2594	8.58391	8.51273	9.47582
gene30336	rna70103	protein_coding	487038	OSGIN2	.	XP_022268018.1	.	oxidative stress induced growth inhibitor family member 2	-2.55419	1099.81	0.43581	-3.10426	0.00190754	0.0549528	-1.49869	1099.81	0.562888	-1.03698	0.299743	0.653286	-1.02376	1099.81	0.436117	-0.07767	0.938091	0.996372	10.9766	9.62333	10.173	9.58932	10.2665	9.46977	9.34876	12.0122	9.61195	9.3099	9.77569	9.64572	9.84668	9.4921	10.2219	9.67604	9.40448	9.3079	9.61245	9.85862	9.51204	9.43207	10.0029
gene30352	rna70134	protein_coding	100855695	SLC26A7	.	XP_003640066.1	.	solute carrier family 26 member 7	2.90908	3371.62	0.633271	2.43271	0.0149863	0.187723	1.16034	3371.62	0.817466	0.262448	0.792976	0.936077	-1.43698	3371.62	0.633171	-0.826068	0.408765	0.934806	10.6188	12.1595	11.4218	11.6364	10.5572	10.5166	11.712	10.0659	10.8147	10.451	12.1881	11.5811	11.5838	12.2692	12.6864	11.4066	12.651	11.9943	10.0042	10.2619	10.4798	10.5852	10.5981
gene30470	rna70323	protein_coding	100686627	RYR3	.	XP_022268219.1	.	ryanodine receptor 3	-2.77818	178.034	0.582556	-2.53046	0.0113912	0.16108	2.71562	178.034	0.753269	1.91337	0.0557004	0.28656	2.80851	178.034	0.582477	2.55771	0.0105364	0.403939	8.12369	6.64828	6.69911	8.13968	6.74476	8.73987	7.8063	6.60595	7.67098	6.6609	7.20551	6.97256	8.01333	6.36894	6.05517	5.86581	6.50075	6.01269	6.83823	5.94646	6.77916	6.06571	6.98091
gene30476	rna70368,rna70369	protein_coding	487475	GREM1	.	XP_005638258.1; XP_022268486.1	.	gremlin 1, DAN family BMP antagonist	3.49555	1653.6	0.804995	2.2429	0.0249036	0.246802	4.44675	1653.6	1.03919	2.07156	0.0383066	0.235067	1.30084	1653.6	0.804681	0.471539	0.637256	0.982732	9.18902	10.9946	9.22145	11.3742	8.71757	9.42519	10.1292	8.9592	8.56758	9.42493	11.9409	9.74147	12.1967	9.88909	9.50718	7.97095	7.89571	9.20469	9.79195	8.42053	9.20739	10.2556	8.72222
gene30477	rna70370,rna70371	protein_coding	478249	SCG5	.	XP_005638261.1; XP_535423.2	.	secretogranin V	2.31051	1190.42	0.404854	2.98431	0.00284223	0.070927	1.72102	1190.42	0.522629	1.49871	0.13395	0.448692	-1.23244	1190.42	0.404517	-0.745369	0.456049	0.944492	9.39999	10.6085	9.52349	10.3067	8.69992	9.83791	9.9342	9.64473	9.63237	9.65403	10.1567	9.94757	10.0681	10.1946	10.7825	10.1925	10.8328	10.806	10.0066	10.3639	10.5194	10.0713	9.28029
gene30501	rna70415,rna70416,rna70417,rna70418,rna70419,rna70420,rna70421,rna70422,rna70423,rna70424,rna70425,rna70426	protein_coding	612759	MEIS2	.	XP_022268544.1; XP_022268542.1; XP_013964995.1; XP_013964993.1; XP_022268543.1; XP_022268547.1; XP_022268546.1; XP_022268545.1; XP_005638273.1; XP_005638271.1; XP_005638272.1; XP_005638274.1	.	Meis homeobox 2	-2.62978	213.123	0.520268	-2.6812	0.00733593	0.127085	-2.04624	213.123	0.672505	-1.53601	0.124535	0.433313	-1.07404	213.123	0.521805	-0.197471	0.843459	0.990646	8.58089	7.18482	8.11626	7.08406	8.42173	8.3711	7.95345	6.88632	8.0101	8.44646	6.63007	6.98956	7.87472	7.17933	6.23419	6.30313	5.79333	7.38101	7.4498	8.42947	6.95066	6.83289	7.90427
gene30552	rna70565,rna70566,rna70567,rna70568	protein_coding	478260	KNL1	.	XP_005638312.1; XP_022268371.1; XP_013965143.1; XP_005638313.1	.	kinetochore scaffold 1	2.1567	614.447	0.476232	2.32834	0.0198942	0.219518	5.16018	614.447	0.615251	3.8479	0.000119135	0.00577746	1.68481	614.447	0.475284	1.58344	0.113321	0.768607	8.24935	9.35916	7.74484	10.112	7.8828	8.04084	9.4709	7.54701	8.16329	8.58406	8.72769	8.45063	9.792	9.75356	9.24549	7.72734	8.94935	9.01241	8.983	9.53668	9.65074	8.2365	8.30646
gene30565	rna70584	protein_coding	607575	DLL4	.	XP_858084.1	.	delta like canonical Notch ligand 4	-2.46956	456.614	0.308724	-4.22468	2.39286e-05	0.00316389	-1.73663	456.614	0.398944	-1.99599	0.0459353	0.258689	1.09267	456.614	0.309598	0.412981	0.679621	0.984653	9.59036	8.28507	9.21052	8.41437	9.47382	9.39384	8.19735	8.64406	9.60861	9.49116	8.03979	8.28307	8.86647	8.55612	7.89304	8.15816	8.27949	8.10042	9.10455	8.68746	8.32806	8.11452	9.00075
[truncated: 147 more rows]
[truncated: 37 more columns]

## Sheet: MCMT-T_vs_MCMT-N
Feature_GID	Feature_TID	Type	Entrez_Gene_ID	Gene_Symbol	Gene_Synonym	Protein_ID	inference	Product	Case11_1/Control_11_1.fc	Case11_1/Control_11_1.baseMean	Case11_1/Control_11_1.lfcSE	Case11_1/Control_11_1.stat	Case11_1/Control_11_1.raw.pval	Case11_1/Control_11_1.bh.pval	Case_12_1/Control_12_1.fc	Case_12_1/Control_12_1.baseMean	Case_12_1/Control_12_1.lfcSE	Case_12_1/Control_12_1.stat	Case_12_1/Control_12_1.raw.pval	Case_12_1/Control_12_1.bh.pval	Case_12_1/Case11_1.fc	Case_12_1/Case11_1.baseMean	Case_12_1/Case11_1.lfcSE	Case_12_1/Case11_1.stat	Case_12_1/Case11_1.raw.pval	Case_12_1/Case11_1.bh.pval	Control_11_1.mean	Case11_1.mean	Control_12_1.mean	Case_12_1.mean	N_20_MG_N_007	N_20_MG_N_017	N_20_MG_N_023	N_20_MG_N_034	N_20_MG_N_036	N_21_MG_N_016	N_20_MG_T_001	N_20_MG_T_007	N_20_MG_T_017	N_20_MG_T_023	N_20_MG_T_034	N_MGT_1_T	N_20_MG_T_036	N_21_MG_T_016	N_21_MG_T_019	N_21_MG_T_026	N_21_MG_T_032	N_21_MG_T_040	N_20_MG_N_016
[truncated: 1,541 more rows]
[truncated: 37 more columns]

[truncated: 1 more sheets: MCMT-T_vs_BCMT-T]
